# Supplementary material for: Plasma Protein Biomarkers for the Prediction of CSF Amyloid and Tau and [18F]-Flutemetamol PET Scan Result
Source: Front Aging Neurosci. 2018 Dec 11;10:409. doi: 10.3389/fnagi.2018.00409 (PMC6297196; doi:10.3389/fnagi.2018.00409)
Supplement: Supplementary file 1 [file Data_Sheet_1.ZIP]

Archive with 6 entries (6 files):
- supplementary tables JAD/Supplementary table 1 AL Baird.xlsx
- supplementary tables JAD/Supplementary table 2 AL Baird.xlsx
- supplementary tables JAD/Supplementary table 3 AL Baird.xlsx
- supplementary tables JAD/Supplementary table 4 AL Baird.xlsx
- supplementary tables JAD/Supplementary table 5 AL Baird.xlsx
- supplementary tables JAD/Supplementary table 6 AL Baird.xlsx
