# Supplementary material for: Plasma Protein Biomarkers for the Prediction of CSF Amyloid and Tau and [18F]-Flutemetamol PET Scan Result
Source: Front Aging Neurosci. 2018 Dec 11;10:409. doi: 10.3389/fnagi.2018.00409 (PMC6297196; doi:10.3389/fnagi.2018.00409)
Supplement: Supplementary file 1 [file Data_Sheet_1.ZIP › supplementary tables JAD/Supplementary table 1 AL Baird.xlsx]

## Sheet: Table S1
Supplementary table 1. ELISA and MILLIPLEX MAP assays used in the replication and and extension studies. Abbreviations: ELISA, enzyme-linked immunosorbent assay; MILLIPLEX MAP, Milliplex multi-analyte profiling.
Assay (Manufacturer)	Catalogue #	Protein Name(s)	Technical replication (Amsterdam dementia cohort)	Independent replication and extension (GE067-005 cohort)
ELISA (Aviva Systems Biology)	E-80KPA	Ig kappa chain C region		P
ELISA (Cell Biolabs Inc.)	STA-359	Apolipoprotein(a)		P
ELISA (Cusabio)	CSB-E15088h	Apolipoprotein A-IV	P
ELISA (Cusabio)	CSB-EL005274Hu	Complement factor H-related protein 1		P
ELISA (Cusabio)	CSB-EL001934Hu	Apolipoprotein C-IV	P	P
ELISA (Cusabio)	CSB-EL008551Hu	Ficolin-2	P	P
ELISA (Cusabio)	CSB-EL011158Hu	Ig gamma-3 chain C region	P	P
ELISA (Cusabio)	CSB-E09302h	Complement C4-B		P
ELISA (Merck Millipore)	EZHPP40K	Pancreatic prohormone		P
ELISA (USCN Life Science)	SEA519Hu	Apolipoprotein A-I	P
ELISA (USCN Life Science)	SEB215Hu	Fibrinogen beta chain	P
ELISA (USCN Life Science)	SEB620Hu	C4-binding protein alpha chain	P
ELISA (USCN Life Science)	SEC477Hu	Fibrinogen gamma chain		P
ELISA (USCN Life Science)	SEB017Hu	Alpha-2-macroglobulin		P
ELISA (USCN Life Science)	SEC036Hu	Serotransferrin	P	P
MILLIPLEX MAP Human Kidney Injury Magnetic Bead Panel 6 (Merck Millipore)	HKI6MAG-99K	Clusterin, Cystatin C, Beta-2-microglobulin		P
MILLIPLEX MAP Human Neurodegenerative Disease Magnetic Bead Panel 2 (Merck Millipore)	HNDG2MAG-36K	Serum amyloid P-component, Alpha-1-antitrypsin, C-reactive protein, Complement component 4, Pigment epithelium-derived factor		P
MILLIPLEX MAP Human Neurodegenerative Disease Magnetic Bead Panel 3 (Merck Millipore)	HNDG3MAG-36K	Intercellular adhesion molecule 1, Plasminogen activator inhibitor 1, RANTES, Brain-derived neurotrophic factor, Neural cell adhesion molecule 1, Cathepsin D, Vascular cell adhesion protein 1		P
MILLIPLEX MAP Human Neurodegenerative Disease Magnetic Bead Panel 4 (Merck Millipore)	HNDG4MAG-36K	Soluble receptor for advanced glycation end products, Amyloid-beta 40		P
MILLIPLEX MAP Human Neurodegenerative Magnetic Bead Panel 1 (Merck Millipore)	HNDG1MAG-36K	Complement factor H, Apolipoprotein C-III, Transthyretin, Alpha-2-macroglobulin, Apolipoprotein E, Apolipoprotein A-I		P
MILLIPLEX MAP Human Neurological Disorders Magnetic Bead Panel 1 (Merck Millipore)	HND1MAG-39K	Neuron-specific enolase		P
MILLIPLEX MAP Human Neurological Disorders Magnetic Bead Panel 2 (Merck Millipore)	HND2MAG-39K	Ceruloplasmin, Alpha-1-acid glycoprotein 1		P
