# Supplementary material for: Plasma Protein Biomarkers for the Prediction of CSF Amyloid and Tau and [18F]-Flutemetamol PET Scan Result
Source: Front Aging Neurosci. 2018 Dec 11;10:409. doi: 10.3389/fnagi.2018.00409 (PMC6297196; doi:10.3389/fnagi.2018.00409)
Supplement: Supplementary file 1 [file Data_Sheet_1.ZIP › supplementary tables JAD/Supplementary table 2 AL Baird.xlsx]

## Sheet: Table S2
Supplementary table 2. Proteins selected for independent replication in samples from the GE067-005 cohort and their relationship with AD measures in the earlier discovery studies. Abbreviations: Uniprot, universal protein resource; LC-MS/MS, liquid chromatography tandem mass spectrometry; ELISA, enzyme-linked immunosorbent assay; MMSE, mini-mental state examination; MCI, mild cognitive impairment…
Uniprot ID	Protein Name	AD related measure proteins are associated with in the discovery studies (LC-MS/MS, Luminex xMAP, ELISA or SOMAscan proteomics)
P02763	Alpha-1-acid glycoprotein 1	MMSE and MCI conversion to AD (Hye et al, 2014)
P01009	Alpha-1-antitrypsin	PiB PET amyloid (Kiddle et al, 2012; Westwood et al, 2016); brain atrophy and MCI conversion to AD (Hye et al, 2014)
P01023	Alpha-2-macroglobulin	CSF tau/Aβ (VUMC cohort); PiB PET amyloid (Ashton et al, 2015; Westwood et al, 2016)
/	Amyloid-beta 40	Whole brain volume and MMSE (Hye et al, 2014)
P02647	Apolipoprotein A-I	CSF tau/Aβ (VUMC cohort); PiB PET amyloid (Ashton et al, 2015; Westwood et al, 2016)
P02656	Apolipoprotein C-III	Brain atrophy and MCI conversion to AD (Hye et al, 2014)
P55056	Apolipoprotein C-IV	CSF tau/Aβ (VUMC cohort)
P02649	Apolipoprotein E	Brain atrophy, MMSE and AD diagnosis (Hye et al, 2014); PiB PET amyloid (Kiddle et al, 2012)
P08519	Apolipoprotein(a)	PiB PET amyloid (Ashton et al, 2015)
P61769	Beta-2-microglobulin	/
P23560	Brain-derived neurotrophic factor	Brain atrophy (Hye et al, 2014)
P07339	Cathepsin D	/
P00450	Ceruloplasmin	CSF tau/Aβ (VUMC cohort); PiB PET amyloid (Ashton et al, 2015; Westwood et al, 2016)
P10909	Clusterin	PiB PET amyloid (Ashton et al, 2015); brain atrophy, MMSE, MCI conversion to AD (Hye et al, 2014); rate of cognitive decline (Sattlecker et al, 2014)
P0C0L5	Complement C4-B	PiB PET amyloid (Westwood et al, 2016)
/	Complement component 4	MCI conversion to AD (Hye et al, 2014)
P08603	Complement factor H	PiB PET amyloid (Ashton et al, 2015; Westwood et al, 2016); MMSE and AD diagnosis (Hye et al, 2014)
Q03591	Complement factor H-related protein 1	PiB PET amyloid (Ashton et al, 2015)
P02741	C-reactive protein	MMSE (Hye et al, 2016)
P01034	Cystatin C	MCI conversion to AD (Hye et al, 2014)
P02679	Fibrinogen gamma chain	PiB PET amyloid (Ashton et al, 2015; Westwood et al, 2016)
Q15485	Ficolin-2	CSF tau/Aβ (VUMC cohort)
P01860	Ig gamma-3 chain C region	CSF tau/Aβ (VUMC cohort)
P01834	Ig kappa chain C region	PiB PET amyloid (Westwood et al, 2016)
P05362	Intercellular adhesion molecule 1	Rate of change in cognition and MCI conversion to AD (Hye et al, 2014)
P13591	Neural cell adhesion molecule 1	MMSE and rate of change in cognition (Hye et al, 2014)
P09104	Neuron-specific enolase	Brain atrophy (Hye et al, 2014)
P01298	Pancreatic prohormone	PiB PET amyloid (Kiddle et al, 2012, Voyle et al, 2015); AD diagnosis & brain atrophy (Sattlecker et al, 2014)
P36955	Pigment epithelium-derived factor	MCI conversion to AD (Hye et al, 2014)
P05121	Plasminogen activator inhibitor 1	/
P13501	RANTES	Brain atrophy and MCI conversion to AD (Hye et al, 2014)
P02787	Serotransferrin	CSF tau/Aβ (VUMC cohort); PiB PET amyloid (Ashton et al, 2015)
P02743	Serum amyloid P-component	Pib PET amyloid (Westwood et al, 2016)
Q15109	Soluble receptor for advanced glycation end products	Rate of change in cognition (Hye et al, 2014)
P02766	Transthyretin	Brain atrophy and MCI conversion to AD (Hye et al, 2014)
P19320	Vascular cell adhesion protein 1	/
