# Supplementary material for: Plasma Protein Biomarkers for the Prediction of CSF Amyloid and Tau and [18F]-Flutemetamol PET Scan Result
Source: Front Aging Neurosci. 2018 Dec 11;10:409. doi: 10.3389/fnagi.2018.00409 (PMC6297196; doi:10.3389/fnagi.2018.00409)
Supplement: Supplementary file 1 [file Data_Sheet_1.ZIP › supplementary tables JAD/Supplementary table 3 AL Baird.xlsx]

## Sheet: Table S3
Supplementary table 3. LC-MS/MS discovery data - association of protein molecular weight isoforms with CSF tau/Aβ pathology. Abbreviations: LC-MS/MS, liquid chromatography tandem mass spectrometry; Uniprot, universal protein resource.
UniProt ID	Protein Name	Gel Fraction	Propotion of sixplex's protein detected in	Median over all peptides mapping to protein								Mean over all peptides mapping to protein								Number of tests with a P-value < 0.05
				Logistic regression		Mann-Whitney U		Linear Regression		Spearman's Rank Correlation		Logistic regression		Mann-Whitney U		Linear Regression		Spearman's Rank Correlation
				β	P value	Median difference	P value	β	P value	Rho	P value	β	P value	Median difference	P value	β	P value	Rho	P value
O14791	Apolipoprotein L1	5	1	-0.00929279	0.987172	-0.182651	0.163284	-0.0304287	0.88689	-0.15837	0.298777	0.273374	0.559465	-0.202225	0.314632	0.0704898	0.733404	-0.0776687	0.612069	0
O43866	CD5 antigen-like	5	1	0.340773	0.455723	0.0173167	0.919279	0.160764	0.444595	0.0245269	0.87294	0.378206	0.397061	0.144467	0.865865	0.163801	0.418798	-0.00916464	0.952355	0
O75636	Ficolin-3	5	1	0.457889	0.31388	0.265801	0.436265	0.164416	0.445603	0.105888	0.488762	0.457889	0.31388	0.265801	0.436265	0.164416	0.445603	0.105888	0.488762	0
O95445	Apolipoprotein M	6	1	-0.0664513	0.888612	0.231555	0.550182	-0.049168	0.82	0.116767	0.444944	0.0303954	0.949606	0.0222015	0.676784	-0.0249	0.911545	0.0936903	0.540434	0
O95445	Apolipoprotein M	7	1	0.802803	0.357018	0.309649	0.0457665	0.223101	0.33508	0.286675	0.0562302	0.430786	0.339826	0.173757	0.253342	0.162144	0.467254	0.10925	0.474984	1
P00450	Ceruloplasmin	1	1	0.142682	0.752286	0.348213	0.314632	0.0495712	0.822186	0.126657	0.407062	0.48758	0.596488	0.218263	0.208921	0.0218707	0.922301	0.108327	0.478746	0
P00450	Ceruloplasmin	2	1	-1.27543	0.0440025	-0.333187	0.423028	-0.365309	0.091896	-0.180128	0.236394	-0.408816	0.473801	-0.0175179	0.813044	-0.109903	0.589062	-0.0754269	0.622406	1
P00450	Ceruloplasmin	3	1	-0.719905	0.106473	-0.296623	0.580745	-0.20315	0.348013	-0.0668557	0.662583	-1.36014	0.0757585	-0.12463	0.337022	-0.434227	0.0298145	-0.149667	0.326452	1
P00450	Ceruloplasmin	5	1	-0.189146	0.682666	0.145886	0.848181	-0.0472869	0.823364	-0.0688996	0.652911	-0.302279	0.522812	0.233612	0.778273	-0.0839349	0.69148	-0.0159557	0.917147	0
P00734	Prothrombin	3	1	-0.259907	0.561028	-0.260998	0.596312	-0.0810294	0.710376	-0.08024	0.600302	1.05968	0.0596231	0.0177127	0.282886	0.412837	0.0397317	0.144854	0.342424	1
P00734	Prothrombin	5	1	-1.22563	0.64077	-0.0900343	0.192801	-0.068569	0.759257	-0.199446	0.189008	0.0835114	0.887966	-0.0670773	0.410025	0.0179604	0.936911	-0.133052	0.383586	0
P00738	Haptoglobin	2	1	-0.551345	0.469379	-0.197604	0.272795	-0.0756839	0.722737	-0.158832	0.297353	-0.551345	0.469379	-0.197604	0.272795	-0.0756839	0.722737	-0.158832	0.297353	0
P00738	Haptoglobin	5	1	0.198568	0.685722	0.073996	0.743932	0.0705635	0.731241	-0.00712073	0.962973	-0.335818	0.525402	0.0464841	0.937176	-0.0910435	0.674127	-0.0228127	0.881755	0
P00747	Plasminogen	1	1	-0.22753	0.656055	-0.253231	0.795609	-0.135699	0.503198	-0.155865	0.306584	-0.442295	0.450023	-0.00630626	0.535197	-0.151505	0.462922	-0.18771	0.216914	0
P00747	Plasminogen	2	1	0.281444	0.556582	0.42945	0.217331	0.0166051	0.938082	0.108591	0.477669	0.0305815	0.954907	0.489105	0.410025	-0.0298266	0.89448	0.0766797	0.61662	0
P00747	Plasminogen	3	1	0.183489	0.60612	-0.361361	0.565366	0.0100567	0.960831	-0.199644	0.188561	0.158504	0.698147	0.247563	0.676784	0.0722221	0.725818	0.00389003	0.979767	0
P00747	Plasminogen	4	1	-0.414061	0.453218	-0.0560295	0.627993	-0.0911813	0.661453	-0.135558	0.374613	-0.281529	0.555494	-0.253043	0.372438	-0.0395031	0.851165	-0.178809	0.2399	0
P00747	Plasminogen	5	1	1.33442	0.0298885	0.304562	0.170329	0.639311	0.00082377	0.31318	0.036191	0.419387	0.314975	0.161813	0.710082	0.243856	0.250639	0.0824158	0.590424	3
P00747	Plasminogen	6	1	-0.117944	0.804323	0.238649	0.795609	0.0131495	0.950937	0.0463506	0.762391	-0.00543735	0.990864	0.334494	0.104233	0.0431152	0.842304	0.234654	0.120766	0
P01008	Antithrombin-III	8	1	0.201087	0.611689	0.404495	0.463428	0.176144	0.384771	0.063625	0.677981	0.195918	0.627467	0.487744	0.463428	0.184246	0.363959	0.090064	0.556288	0
P01008	Antithrombin-III	9	1	-0.459761	0.350474	-0.157684	0.325704	-0.216529	0.282697	-0.149799	0.326021	-0.459761	0.350474	-0.157684	0.325704	-0.216529	0.282697	-0.149799	0.326021	0
P01011	Alpha-1-antichymotrypsin	4	1	0.485439	0.331027	0.0435839	0.477347	0.205622	0.325425	0.0876904	0.566782	0.376975	0.471623	0.0305433	0.505846	0.132541	0.53086	0.0903937	0.554838	0
P01011	Alpha-1-antichymotrypsin	6	1	0.40558	0.336346	-0.0360638	0.505846	0.25915	0.226799	0.0253181	0.868876	0.376472	0.376658	-0.0348417	0.627993	0.23601	0.272758	-0.00145052	0.992455	0
P01011	Alpha-1-antichymotrypsin	7	1	1.63798	0.0723583	0.240422	0.0511015	0.255663	0.23196	0.164963	0.278849	1.63798	0.0723583	0.240422	0.0511015	0.255663	0.23196	0.164963	0.278849	0
P01023	Alpha-2-macroglobulin	1	1	0.18282	0.715125	0.0974647	0.973053	0.0119864	0.956646	-0.0786576	0.607532	0.549566	0.302992	-0.0743675	0.830571	0.0599723	0.781521	-0.137008	0.369475	0
P01023	Alpha-2-macroglobulin	2	1	1.91386	0.0251849	0.22259	0.491488	0.475468	0.0256173	0.100349	0.511901	0.654764	0.205129	0.197034	0.813044	0.209389	0.319369	-0.00145052	0.992455	2
P01023	Alpha-2-macroglobulin	3	1	-0.650356	0.244411	-0.286202	0.163284	-0.392228	0.0552177	-0.263137	0.0807363	-0.42021	0.376114	-0.275753	0.170329	-0.287267	0.155745	-0.319444	0.0324367	1
P01023	Alpha-2-macroglobulin	4	1	0.579865	0.224008	0.0293656	1	0.255522	0.241988	-0.0611196	0.690012	0.544731	0.235918	0.142272	0.726941	0.216811	0.30753	-0.0540648	0.724291	0
P01023	Alpha-2-macroglobulin	5	1	0.69874	0.236196	-0.0780716	0.901423	0.277955	0.187852	0.00619767	0.96777	0.328498	0.517091	-0.0834532	0.973053	0.122975	0.560438	-0.0814268	0.594905	0
P01023	Alpha-2-macroglobulin	7	1	0.46214	0.270511	0.295064	0.348584	0.24549	0.221575	0.099822	0.514133	0.392013	0.367177	-0.0969354	0.919279	0.221388	0.299238	-0.0282192	0.854006	0
P01024	Complement C3	1	1	-0.34781	0.463141	-0.206372	0.565366	-0.237734	0.316595	-0.0942837	0.537861	-0.392886	0.380271	-0.500604	0.761045	-0.224845	0.304255	-0.107536	0.481982	0
P01024	Complement C3	2	1	-1.21687	0.0619013	0.169707	0.565366	-0.59761	0.0179603	0.00936244	0.951328	-0.69524	0.221498	0.0623289	0.627993	-0.371462	0.128515	-0.0028351	0.985253	1
P01024	Complement C3	3	1	-1.04513	0.0975417	0.138279	0.778273	-0.582689	0.0399147	-0.0258456	0.866169	-0.584483	0.26722	0.16808	0.830571	-0.350636	0.184829	-0.0374497	0.807047	1
P01024	Complement C3	4	1	-0.243964	0.608125	-0.278835	0.293223	-0.188458	0.409201	-0.116635	0.445462	0.199177	0.650054	-0.103648	0.676784	-0.00417341	0.984925	-0.0510319	0.739198	0
P01024	Complement C3	5	1	-0.475911	0.446775	-0.120048	0.131253	-0.204251	0.395918	-0.223907	0.139249	0.131108	0.771593	-0.17796	0.170329	0.010279	0.963766	-0.24283	0.107994	0
P01024	Complement C3	6	1	-1.00011	0.255338	-0.055311	0.710082	-0.380393	0.0574096	-0.172018	0.258515	-0.884632	0.183742	-0.0408872	0.282886	-0.382827	0.0615493	-0.266566	0.0767205	0
P01024	Complement C3	7	1	-1.11134	0.0745046	-0.487378	0.410025	-0.494192	0.0343037	-0.170897	0.261677	-0.083277	0.855411	-0.252249	0.410025	-0.161754	0.501392	-0.195886	0.197189	1
P01024	Complement C3	8	1	-0.953074	0.223662	0.266161	0.109258	-0.379558	0.0921553	0.145777	0.339324	-1.04727	0.189984	-0.101676	0.580745	-0.293905	0.18782	-0.0738446	0.629746	0
P01031	Complement C5	1	1	-0.474771	0.331355	-0.496271	0.163284	-0.219612	0.288226	-0.147294	0.334269	3.19015	0.286749	-0.115317	0.676784	0.401073	0.0449297	0.0174721	0.909303	1
P01762	Ig heavy chain V-III region TRO	2	1	0.841268	0.0990726	0.0959416	0.644093	0.367998	0.0672556	0.115052	0.451702	0.959694	0.0744118	-0.32262	0.761045	0.388696	0.0532059	0.082218	0.591319	0
P01762	Ig heavy chain V-III region TRO	3	1	0.60943	0.15989	-0.0554864	0.919279	0.248421	0.233085	-0.00474715	0.97531	0.395575	0.316327	-0.331245	0.69336	0.198919	0.333547	-0.045032	0.768963	0
P01762	Ig heavy chain V-III region TRO	4	1	0.192411	0.636098	-0.0714303	0.830571	0.151439	0.471857	-0.0135821	0.929438	0.225669	0.582202	-0.115717	0.743932	0.166303	0.427732	0.00448342	0.976682	0
P01762	Ig heavy chain V-III region TRO	5	1	0.780433	0.0921901	0.662148	0.0432763	0.360082	0.071394	0.273423	0.0691612	0.780433	0.0921901	0.662148	0.0432763	0.360082	0.0713941	0.273423	0.0691612	2
P01762	Ig heavy chain V-III region TRO	7	1	0.18629	0.625438	-0.189254	0.726941	0.114595	0.578181	0.0223512	0.884131	0.341173	0.406814	0.313928	0.436265	0.213403	0.294206	0.112877	0.460359	0
P01762	Ig heavy chain V-III region TRO	8	1	0.466507	0.26478	0.0776288	0.520417	0.147974	0.476431	0.0609877	0.690648	-0.223319	0.589129	-0.121672	0.955103	-0.135451	0.532976	-0.0553834	0.717841	0
P01834	Ig kappa chain C region	6	1	0.357409	0.378562	0.284042	0.177596	0.172585	0.413588	0.165623	0.276905	0.373919	0.373019	0.198383	0.325704	0.180788	0.383504	0.0715369	0.640515	0
P01860	Ig gamma-3 chain C region	1	1	-0.9947	0.143877	-0.00460032	0.865865	-0.290033	0.192265	0.0584163	0.703079	-0.665439	0.263321	0.0585751	0.901423	-0.207429	0.375778	0.119668	0.433636	0
P01860	Ig gamma-3 chain C region	2	1	-0.675066	0.13759	-0.744041	0.0364689	-0.215223	0.301881	-0.177161	0.244332	-0.387222	0.374422	-0.357436	0.0902306	-0.164094	0.431047	-0.177688	0.242908	1
P01860	Ig gamma-3 chain C region	3	1	-0.381407	0.428437	0.0283173	0.550182	-0.189189	0.361301	0.0586141	0.70212	-0.33762	0.538495	-0.0083009	0.535197	-0.213176	0.315709	-0.00217578	0.988683	0
P01860	Ig gamma-3 chain C region	4	1	0.0795223	0.860654	0.332392	0.185085	0.0150106	0.942766	0.141426	0.354091	-0.510048	0.306791	-0.184285	0.69336	-0.23415	0.295589	-0.0311202	0.839186	0
P01860	Ig gamma-3 chain C region	5	1	-0.0924437	0.841449	-0.127006	0.981848	-0.0261176	0.900189	0.110012	0.471891	-0.251764	0.568028	-0.0630339	0.973053	-0.0320956	0.881192	0.0942837	0.537861	0
P01860	Ig gamma-3 chain C region	6	1	-0.815727	0.228461	0.174988	0.991016	-0.190832	0.367596	-0.00540648	0.971882	-0.905869	0.154038	0.0159243	0.69336	-0.289115	0.167637	-0.114261	0.454839	0
P01876	Ig alpha-1 chain C region	1	1	0.0141084	0.972966	-0.188539	0.795609	0.00098382	0.996112	-0.0491198	0.748645	-0.0694934	0.873203	-0.0999507	0.550182	-0.0572547	0.776042	-0.134305	0.379084	0
P01876	Ig alpha-1 chain C region	2	1	-0.328565	0.337782	-0.339256	0.348584	-0.156138	0.446898	-0.131865	0.387881	-0.288913	0.402118	-0.129357	0.505846	-0.141651	0.494055	-0.124151	0.416478	0
P01876	Ig alpha-1 chain C region	3	1	-0.0769676	0.82657	-0.0976446	0.848181	-0.035059	0.863681	-0.0705479	0.645152	-0.101447	0.779348	-0.0500332	0.937176	-0.0508142	0.804602	-0.0967891	0.527062	0
P01876	Ig alpha-1 chain C region	4	1	-0.0458232	0.907859	-0.101902	0.676784	-0.0617083	0.763103	-0.121844	0.425261	-0.205375	0.601958	-0.286636	0.282886	-0.135351	0.509188	-0.227204	0.133369	0
P01876	Ig alpha-1 chain C region	5	1	-0.00912415	0.985265	-0.00650245	0.423028	-0.0277348	0.896186	-0.15303	0.315575	0.186123	0.679915	0.0788964	0.69336	0.0704646	0.738698	-0.118019	0.440041	0
P01876	Ig alpha-1 chain C region	6	1	0.157223	0.706684	-0.0228874	0.676784	0.0123089	0.951819	-0.00857124	0.955437	0.0731924	0.869324	-0.061078	0.865865	-0.0211351	0.917255	-0.0304609	0.842549	0
P01876	Ig alpha-1 chain C region	7	1	-0.0222046	0.956747	0.105008	0.397258	0.046261	0.824455	0.0641525	0.675458	0.260702	0.538369	0.0428778	0.676784	0.174043	0.409245	0.0269005	0.860759	0
P01877	Ig alpha-2 chain C region	3	1	-0.0278093	0.944509	-0.0440202	0.955103	-0.0253362	0.903422	-0.0363948	0.812384	-0.183856	0.626366	-0.0435046	0.937176	-0.0973968	0.639585	-0.0364608	0.81205	0
P01877	Ig alpha-2 chain C region	4	1	-0.388798	0.399828	0.139421	0.919279	-0.155419	0.459552	-0.10213	0.504404	-0.385086	0.406757	0.171915	0.901423	-0.153962	0.465171	-0.107536	0.481982	0
P01877	Ig alpha-2 chain C region	5	1	-0.363994	0.435661	-0.0461061	0.865865	-0.1061	0.610072	-0.118085	0.439784	-0.326917	0.481829	0.0817752	0.991016	-0.0953656	0.647705	-0.104371	0.495043	0
P02647	Apolipoprotein A-I	5	1	0.56851	0.197712	-0.103177	0.423028	0.22371	0.302216	-0.113272	0.458778	0.513486	0.277094	-0.00501055	0.743932	0.244103	0.259729	-0.0160216	0.916805	0
P02647	Apolipoprotein A-I	6	1	1.24399	0.0428461	0.228502	0.865865	0.447151	0.0338896	0.126195	0.408787	0.730344	0.201606	0.189152	0.612064	0.266037	0.188869	0.104635	0.493948	2
P02647	Apolipoprotein A-I	7	1	1.25735	0.0461877	-0.0548514	0.660359	0.473034	0.0250302	0.159623	0.294922	1.06266	0.0958988	0.143555	0.314632	0.227144	0.254222	0.178612	0.240429	2
P02647	Apolipoprotein A-I	8	1	0.19467	0.707234	0.0547914	0.865865	0.093777	0.6491	0.0281532	0.854343	0.671053	0.207618	0.413002	0.337022	0.238542	0.238372	0.209204	0.16783	0
P02649	Apolipoprotein E	5	1	0.750106	0.256423	-0.124858	0.612064	0.149763	0.502753	-0.0181974	0.905555	0.439834	0.389713	-0.226345	0.676784	0.133275	0.516259	-0.0593394	0.698608	0
P02649	Apolipoprotein E	7	1	0.795408	0.111399	-0.0532946	0.795609	0.318922	0.142329	-0.0462847	0.762719	0.604944	0.238227	0.218845	0.743932	0.179365	0.409285	-0.0608558	0.691283	0
P02671	Fibrinogen alpha chain	1	1	0.54549	0.343205	0.00840442	0.710082	0.102622	0.62501	-0.0924376	0.545886	-0.0702697	0.885474	-0.0369828	0.596312	-0.0367591	0.870615	-0.0317136	0.836161	0
P02671	Fibrinogen alpha chain	2	1	1.01777	0.086839	-0.121919	0.596312	0.318218	0.133164	-0.0846575	0.580323	0.895228	0.0553238	0.0984516	0.778273	0.465842	0.0259737	0.101932	0.505234	1
P02671	Fibrinogen alpha chain	3	1	-0.23164	0.553842	-0.14322	0.69336	-0.200098	0.322804	-0.151579	0.320238	0.607185	0.15294	-0.0280886	0.937176	0.343495	0.101633	-0.0416694	0.785792	0
P02671	Fibrinogen alpha chain	4	1	0.263739	0.553053	-0.1433	0.795609	0.0197975	0.924336	-0.0934925	0.541293	1.73059	0.0350808	0.0329528	0.449732	0.594839	0.00225394	0.0830092	0.587743	2
P02671	Fibrinogen alpha chain	5	1	0.317019	0.484962	0.0038388	0.710082	-0.00261116	0.990337	-0.144195	0.344649	0.101477	0.811606	0.00757847	0.410025	0.106473	0.617937	-0.142217	0.351377	0
P02671	Fibrinogen alpha chain	6	1	-0.297363	0.522174	0.082316	0.973053	-0.19973	0.329205	-0.146964	0.335364	-0.301475	0.539374	-0.0540835	0.660359	-0.0901627	0.667927	0.00916464	0.952355	0
P02671	Fibrinogen alpha chain	7	1	0.3346	0.473224	-0.394074	0.192801	0.0531947	0.806598	-0.298411	0.0464705	0.448487	0.227924	-0.118648	0.865865	0.24673	0.236749	-0.00962617	0.949959	1
P02671	Fibrinogen alpha chain	8	1	-0.127107	0.791555	-0.257411	0.337022	-0.140665	0.511174	-0.276653	0.0658103	0.458229	0.218332	-0.0747894	0.325704	0.338471	0.102808	-0.258983	0.0858201	0
P02675	Fibrinogen beta chain	2	1	0.58423	0.197206	-0.310057	0.616699	0.197123	0.348537	0.0137804	0.928411	0.364975	0.37698	-0.0698875	0.676784	0.15889	0.45113	0.000527461	0.997256	0
P02675	Fibrinogen beta chain	3	1	1.77329	0.0209828	0.219293	0.463428	0.422878	0.0451543	0.0526142	0.731408	1.27862	0.0523815	-0.195724	0.813044	0.380296	0.0913932	0.034219	0.823416	2
P02675	Fibrinogen beta chain	4	1	-0.333628	0.415615	-0.117082	0.778273	-0.260164	0.208851	-0.198062	0.192161	-0.225583	0.61996	0.266937	0.676784	-0.113916	0.609732	-0.0702842	0.646391	0
P02675	Fibrinogen beta chain	5	1	-0.306434	0.515686	-0.475326	0.177596	-0.169919	0.40875	-0.292279	0.0513822	-0.187879	0.711007	-0.42963	0.109258	-0.0894338	0.694075	-0.224764	0.137702	0
P02675	Fibrinogen beta chain	6	1	-0.434375	0.304553	0.0577895	0.372438	-0.249132	0.254448	0.0365267	0.811716	-0.410524	0.321928	0.119099	0.660359	-0.216188	0.325783	0.0387684	0.80039	0
P02675	Fibrinogen beta chain	7	1	0.515082	0.221677	-0.170554	0.945583	0.191363	0.371984	-0.106419	0.486573	0.279169	0.535256	0.13517	0.901423	0.0855084	0.695415	-0.0839982	0.583286	0
P02675	Fibrinogen beta chain	8	1	0.190529	0.638372	0.196752	0.109258	0.124948	0.550808	0.142612	0.350025	0.102028	0.807662	0.103925	0.919279	0.107941	0.623276	-0.0385047	0.80172	0
P02679	Fibrinogen gamma chain	4	1	-0.320459	0.53254	-0.0604455	0.937176	-0.168741	0.398453	-0.16226	0.286911	-0.302677	0.579967	-0.0938268	0.69336	-0.148345	0.45732	-0.234852	0.120444	0
P02743	Serum amyloid P-component	6	1	0.000223953	0.99952	-0.154316	0.505846	-0.0360362	0.862859	-0.0617789	0.686839	-0.0584487	0.878622	-0.0955898	0.423028	-0.063768	0.756588	-0.0653392	0.669794	0
P02747	Complement C1q subcomponent subunit C	1	1	-0.400426	0.37234	0.192232	0.177596	-0.0728579	0.735005	0.149535	0.326883	-0.400426	0.37234	0.192232	0.177596	-0.0728579	0.735005	0.149535	0.326883	0
P02751	Fibronectin	1	1	0.337275	0.45269	-0.0154171	0.580745	0.0562292	0.79222	-0.098833	0.518331	0.406308	0.348642	0.0626164	0.69336	0.111928	0.604374	-0.0478671	0.754854	0
P02751	Fibronectin	2	1	0.409997	0.366571	0.41936	0.726941	0.033523	0.870671	-0.0509659	0.739523	0.358293	0.435369	0.251548	0.710082	0.0478533	0.82481	0.0419332	0.784468	0
P02766	Transthyretin	7	1	-0.20253	0.640245	-0.169981	0.883615	-0.108983	0.613617	0.128371	0.40069	0.0347784	0.925482	0.0487266	0.955103	-0.0316133	0.878782	0.0343509	0.822746	0
P02768	Serum albumin	1	1	0.374145	0.399018	0.0180897	0.644093	0.194655	0.355817	-0.0805697	0.598801	0.317848	0.466891	-0.312265	0.423028	0.172567	0.416854	-0.108591	0.477669	0
P02768	Serum albumin	10	1	-1.28449	0.120241	-0.157862	0.305921	-0.308002	0.131549	-0.187914	0.216406	-0.627181	0.24463	-0.373285	0.149842	-0.083442	0.689671	-0.0775368	0.612675	0
P02768	Serum albumin	2	1	0.289701	0.532091	-0.0863284	0.901423	0.170439	0.404769	-0.0519549	0.734651	0.194969	0.672829	-0.197795	0.612064	0.12999	0.528219	-0.0735149	0.63128	0
P02768	Serum albumin	3	1	0.870434	0.114161	0.328702	0.449732	0.398392	0.0753456	0.0797126	0.602708	0.193091	0.689799	-0.125873	0.743932	0.142092	0.500188	0.0985034	0.519735	0
P02768	Serum albumin	4	1	-0.0488479	0.903709	-0.720177	0.337022	0.0200414	0.925084	-0.163909	0.281977	-0.305373	0.476891	-0.57373	0.104233	-0.0999248	0.640559	-0.0966573	0.527627	0
P02768	Serum albumin	5	1	0.648378	0.146989	0.364204	0.262947	0.394299	0.0502695	0.231226	0.126449	0.422642	0.382405	-0.0355885	0.612064	0.26801	0.177939	0.175513	0.248819	0
P02768	Serum albumin	6	1	-1.49698	0.025339	0.138918	0.937176	-0.576386	0.00798828	-0.0036263	0.981139	-1.38756	0.0201837	-0.168069	0.314632	-0.500258	0.0184509	-0.0741742	0.628214	4
P02768	Serum albumin	7	1	-0.485583	0.26205	0.0351451	0.778273	-0.160552	0.459083	0.0840641	0.582989	-0.408187	0.351079	-0.419896	0.337022	-0.0570381	0.781221	-0.0492517	0.747992	0
P02768	Serum albumin	8	1	-0.507785	0.209328	0.152248	0.761045	-0.158925	0.429345	-0.0279554	0.855356	-0.0852463	0.831925	0.0385231	0.937176	0.137564	0.510926	0.126129	0.409034	0
P02768	Serum albumin	9	1	0.187134	0.669717	0.452796	0.149842	0.130501	0.536391	0.248236	0.100133	-0.292619	0.517445	0.14935	0.743932	-0.0968213	0.642816	-0.00184611	0.990397	0
P02775	Platelet basic protein	8	1	-0.576448	0.237898	-0.138265	0.743932	-0.289737	0.162541	-0.196743	0.195197	-0.683188	0.172751	-0.136464	0.612064	-0.332441	0.104177	-0.226874	0.133948	0
P02787	Serotransferrin	1	1	0.177928	0.67502	-0.166316	0.535197	0.0812706	0.697671	-0.15448	0.310954	0.0168467	0.967563	-0.0691938	0.491488	0.0127294	0.950678	-0.172875	0.256113	0
P02787	Serotransferrin	2	1	0.209523	0.635163	-0.0643891	0.520417	0.134585	0.521492	-0.124019	0.416977	-0.260004	0.543584	-0.387797	0.272795	-0.060967	0.769348	-0.207886	0.170587	0
P02787	Serotransferrin	3	1	-0.514475	0.261157	0.083611	0.865865	-0.226928	0.275245	-0.0862399	0.57324	-0.125872	0.760666	0.142317	0.596312	-0.0202087	0.922352	0.0818883	0.592812	0
P02787	Serotransferrin	4	1	-1.45289	0.0445955	-0.677049	0.109258	-0.470038	0.0160294	-0.251269	0.0959197	-2.48273	0.0120196	-0.417352	0.314632	-0.715999	0.000198593	-0.209468	0.167283	4
P02787	Serotransferrin	5	1	-0.266553	0.537362	0.125884	0.69336	-0.0238142	0.911476	0.119074	0.435935	-0.484733	0.369146	-0.0891036	0.69336	-0.167395	0.461188	0.0472737	0.757801	0
P02787	Serotransferrin	6	1	-1.06928	0.0376621	-0.617705	0.156455	-0.418244	0.0346193	-0.246984	0.101914	-1.61851	0.0110271	-0.0932715	0.325704	-0.507344	0.0129482	-0.236039	0.118527	4
P02787	Serotransferrin	7	1	-1.10787	0.0569686	-0.0574344	0.761045	-0.302274	0.149768	-0.0530758	0.729141	-0.781269	0.127354	0.110845	0.612064	-0.289835	0.194865	0.0190545	0.901128	0
P02787	Serotransferrin	8	1	-0.569018	0.196744	0.256003	0.865865	-0.230643	0.249354	0.0129887	0.932514	-1.42106	0.0529565	-0.202578	0.253342	-0.44607	0.0249257	-0.16015	0.293308	1
P02787	Serotransferrin	9	1	-0.621367	0.125927	-0.577823	0.0102018	-0.37838	0.0621147	-0.490737	0.000620466	-0.558536	0.213439	-0.361176	0.217331	-0.239858	0.233894	-0.2725	0.0701429	2
P02790	Hemopexin	1	1	-0.387598	0.363989	-0.000340567	0.726941	-0.112427	0.580196	0.1198	0.433125	-0.378325	0.416805	0.0316875	0.848181	-0.122175	0.556785	0.0779983	0.610555	0
P02790	Hemopexin	2	1	-0.455709	0.519564	0.0164776	0.848181	-0.078224	0.713679	-0.0347465	0.820738	-0.180204	0.783477	0.0600964	0.991016	-0.0124267	0.953544	0.00145052	0.992455	0
P02790	Hemopexin	3	1	-0.265111	0.550254	-0.209205	0.114469	-0.0226483	0.913788	-0.128898	0.398741	-0.0955216	0.854034	-0.141836	0.192801	0.059632	0.78687	-0.0590756	0.699884	0
P02790	Hemopexin	4	1	-0.141189	0.758214	-0.0395713	0.973053	-0.00232446	0.990812	-0.0755588	0.621796	-0.198014	0.648316	-0.0514368	0.710082	-0.0412215	0.838324	-0.116437	0.446239	0
P02790	Hemopexin	5	1	0.36766	0.366642	0.00536553	0.865865	0.257914	0.227512	0.0338894	0.82509	0.318058	0.474011	-0.0315561	0.937176	0.218878	0.293217	0.0320433	0.834481	0
P02790	Hemopexin	6	1	-0.432338	0.394973	-0.208165	0.449732	-0.0901029	0.667849	-0.0576251	0.70692	-0.381771	0.422889	-0.287808	0.463428	-0.112516	0.589483	-0.0702842	0.646391	0
P02790	Hemopexin	7	1	0.625479	0.251143	-0.0139364	0.795609	0.232508	0.273688	0.0189886	0.901469	0.272912	0.623422	-0.186599	0.410025	0.126755	0.579928	-0.115316	0.450658	0
P03950	Angiogenin	7	1	-0.0828159	0.84781	-0.297301	0.406295	0.00159934	0.993965	-0.0833416	0.586243	-0.120208	0.785348	-0.48454	0.279831	-0.0416647	0.847415	-0.11143	0.466165	0
P04003	C4b-binding protein alpha chain	1	1	-0.92611	0.198677	0.0946314	0.743932	-0.405843	0.0695826	-0.178677	0.240253	-0.277101	0.49614	-0.0784019	0.937176	-0.165678	0.465035	-0.0580207	0.704999	0
P04003	C4b-binding protein alpha chain	2	1	0.305178	0.447884	0.301541	0.449732	0.155932	0.436392	0.200106	0.18752	0.0814571	0.838772	-0.113661	0.813044	0.0320056	0.876657	0.059669	0.697013	0
P04003	C4b-binding protein alpha chain	3	1	-0.518242	0.20392	0.0558004	0.937176	-0.104474	0.611143	0.0667238	0.663209	-0.759296	0.13682	0.00913425	0.477347	-0.227442	0.278426	-0.0666579	0.663522	0
P04003	C4b-binding protein alpha chain	4	1	-0.603062	0.650373	-0.0010658	0.381019	-0.128819	0.53023	-0.135312	0.375488	0.115483	0.785949	-0.038491	0.274801	0.0689202	0.736429	-0.151485	0.320542	0
P04003	C4b-binding protein alpha chain	5	1	1.17972	0.0495628	0.125769	0.505846	0.345104	0.105866	0.0661304	0.666028	0.446722	0.399258	-0.0501992	0.743932	0.0840803	0.680322	-0.0464825	0.761735	1
P04114	Apolipoprotein B-100	1	1	-0.516848	0.323207	0.0303433	0.520417	-0.152348	0.471705	0.14136	0.354318	0.689552	0.240832	0.364932	0.0993893	0.179817	0.380551	0.212699	0.160681	0
P04114	Apolipoprotein B-100	2	1	-0.132975	0.799015	0.352057	0.177596	-0.0983067	0.649933	0.172678	0.256666	-0.133383	0.813677	0.206881	0.163284	-0.000848777	0.996988	0.173864	0.253361	0
P04196	Histidine-rich glycoprotein	5	1	0.812235	0.0971108	0.62256	0.0102018	0.244483	0.229356	0.282653	0.0599307	0.603685	0.176842	0.502462	0.0483736	0.199458	0.330931	0.203073	0.180927	2
P04275	von Willebrand factor	1	1	0.280556	0.546697	-0.0739399	0.550182	0.0526363	0.803975	-0.175974	0.247557	0.700008	0.160282	-0.178286	0.410025	0.262514	0.226016	-0.113998	0.455888	0
P05156	Complement factor I	5	1	0.649168	0.508601	-0.0413745	0.612064	0.080795	0.694785	-0.12758	0.403623	0.459252	0.252054	-0.0175029	0.676784	0.204411	0.316986	0.0437133	0.77555	0
P06396	Gelsolin	2	1	0.121405	0.78731	0.128781	0.900356	0.108047	0.61028	0.0346375	0.821291	0.0468574	0.915346	0.111121	0.585041	0.066544	0.748554	0.0757261	0.621022	0
P06396	Gelsolin	3	1	-0.39324	0.453239	-0.0252208	0.676784	-0.114522	0.587511	-0.0092965	0.95167	-0.31683	0.475354	-0.0633052	0.813044	-0.103575	0.618974	-0.0367245	0.810715	0
P06396	Gelsolin	5	1	0.0177603	0.965508	0.0593019	0.991016	-0.0561782	0.782175	-0.175249	0.249542	0.173471	0.69925	0.266879	0.644093	-0.0366801	0.858043	-0.102196	0.504127	0
P06727	Apolipoprotein A-IV	5	1	1.04592	0.0487435	0.287998	0.397258	0.397495	0.0503723	0.135426	0.375082	1.13254	0.0325941	0.364748	0.208921	0.448229	0.0264979	0.191864	0.206728	3
P07360	Complement component C8 gamma chain	7	1	0.0433779	0.924936	0.00393458	0.955103	0.000556422	0.997832	-0.0704161	0.645772	0.292277	0.430041	-0.00698108	0.883615	0.147978	0.475414	-0.186194	0.220718	0
P08603	Complement factor H	1	1	-0.146345	0.74199	-0.450656	0.505846	-0.0945003	0.648365	-0.153887	0.312839	0.27581	0.583199	-0.327339	0.848181	0.0577946	0.782164	-0.102064	0.504681	0
P08603	Complement factor H	2	1	0.0856545	0.83381	0.0594162	0.919279	-0.0179403	0.931301	-0.0118019	0.938668	0.380853	0.515224	0.0371915	0.830571	0.101689	0.625969	0.00145052	0.992455	0
P08603	Complement factor H	3	1	-0.54241	0.228372	-0.247299	0.131253	-0.222136	0.303073	-0.124876	0.41374	-0.526769	0.24687	0.0371887	0.813044	-0.180929	0.378002	0.0824817	0.590126	0
P08603	Complement factor H	5	1	0.00769382	0.985548	0.186699	0.865865	-0.056131	0.779017	-0.0163513	0.9151	0.465884	0.292103	-0.0894054	0.726941	0.166222	0.409624	-0.0435155	0.77654	0
P08603	Complement factor H	6	1	0.136196	0.770642	-0.226593	0.0993893	0.0557721	0.798313	-0.271247	0.071493	0.243899	0.580285	-0.106843	0.185085	0.0741894	0.73161	-0.221666	0.143355	0
P08603	Complement factor H	7	1	0.553184	0.255039	0.0483469	0.535197	0.279107	0.204069	0.0327026	0.831125	0.312917	0.526308	0.115007	0.423028	0.156644	0.478338	0.144195	0.344649	0
P08603	Complement factor H	8	1	-0.833404	0.106464	-0.804192	0.0702292	-0.306084	0.135527	-0.238083	0.115278	0.582911	0.222404	-0.0626183	0.813044	0.30952	0.141892	0.105888	0.488762	0
P0C0L4	Complement C4-A	2	1	-0.349349	0.404774	0.0586551	0.973053	-0.17673	0.384363	-0.0688337	0.653222	0.259678	0.503331	-0.00608685	0.761045	0.0996697	0.624474	-0.0309224	0.840194	0
P0C0L4	Complement C4-A	3	1	-0.964187	0.0585969	0.173841	0.919279	-0.543332	0.0180198	-0.100284	0.51218	-0.524302	0.270255	0.0669894	0.991016	-0.287423	0.222477	-0.0957342	0.531596	1
P0C0L4	Complement C4-A	4	1	0.196402	0.635041	0.320727	0.565366	0.039466	0.855804	0.067581	0.659145	2.01342	0.204441	0.062141	0.170329	0.588619	0.00208809	0.193117	0.203723	1
P0C0L4	Complement C4-A	5	1	-0.139886	0.743208	0.302235	0.580745	-0.133466	0.543037	0.0132525	0.931147	1.58979	0.073899	0.118059	0.200746	0.607123	0.0016252	0.165887	0.27613	1
P0C0L4	Complement C4-A	7	1	-0.304576	0.473226	0.312203	0.491488	-0.204628	0.358063	0.0364608	0.81205	0.395092	0.354399	0.0543053	0.449732	0.219432	0.285741	0.0030329	0.984225	0
P0C0L4	Complement C4-A	8	1	-0.705855	0.183907	0.168451	0.919279	-0.457935	0.079804	-0.0586801	0.701801	-0.846339	0.120823	0.0714147	0.901423	-0.396763	0.0986693	-0.0702842	0.646391	0
P10909	Clusterin	5	1	-0.000927814	0.998237	0.0493137	0.676784	-0.00558444	0.978158	0.115646	0.449356	-0.209752	0.714011	-0.0076376	0.726941	-0.102236	0.61959	0.0812949	0.595504	0
P13671	Complement component C6	2	1	-0.544017	0.292403	0.498068	0.253342	-0.165043	0.458716	0.14314	0.348228	-0.584219	0.238411	0.596902	0.436265	-0.234174	0.307236	0.0243291	0.873956	0
P18135	Ig kappa chain V-III region HAH	7	1	0.771201	0.0744868	0.695865	0.170329	0.354546	0.0736163	0.279093	0.0633667	0.771201	0.0744868	0.695865	0.170329	0.354546	0.0736163	0.279093	0.0633667	0
P19652	Alpha-1-acid glycoprotein 2	5	1	-0.577719	0.222689	-0.166685	0.303805	-0.124554	0.544643	-0.127052	0.405586	-0.63787	0.189913	-0.178288	0.24398	-0.148686	0.477363	-0.141491	0.353864	0
P19823	Inter-alpha-trypsin inhibitor heavy chain H2	1	1	0.346901	0.404326	-0.0577543	0.726941	0.115798	0.58221	0.104767	0.493401	1.24664	0.183121	0.0734341	0.491488	0.308361	0.123319	0.125074	0.412995	0
P19823	Inter-alpha-trypsin inhibitor heavy chain H2	2	1	-0.224521	0.59429	0.19666	0.596312	-0.158951	0.450256	-0.0317795	0.835825	0.278269	0.470123	-0.0496626	0.919279	0.206236	0.301805	0.101932	0.505234	0
P19827	Inter-alpha-trypsin inhibitor heavy chain H1	1	1	0.413648	0.338219	0.0811226	0.848181	0.20946	0.345575	0.0940199	0.539004	0.955015	0.0546485	0.519405	0.234858	0.432967	0.0347905	0.272697	0.0699316	1
P19827	Inter-alpha-trypsin inhibitor heavy chain H1	2	1	-0.593858	0.202014	0.0165942	0.813044	-0.28566	0.163603	-0.0491858	0.748318	-0.269377	0.494089	0.0837398	0.778273	-0.130439	0.515313	0.0212303	0.889904	0
P25311	Zinc-alpha-2-glycoprotein	5	1	0.333703	0.492823	-0.0451576	0.761045	0.17865	0.386723	0.108327	0.478746	0.182045	0.679902	-0.0507537	0.612064	0.114429	0.573371	0.12092	0.428802	0
P35542	Serum amyloid A-4 protein	7	1	0.0979708	0.810627	-0.00301392	1	0.0165676	0.936168	0.00817565	0.957492	0.87639	0.0780456	0.0197404	0.627993	0.325275	0.1032	0.0719984	0.638355	0
P35542	Serum amyloid A-4 protein	8	1	1.15982	0.0337766	0.298035	0.463428	0.37005	0.0739398	-0.0036263	0.981139	1.70012	0.0140904	0.225935	0.0386313	0.568694	0.00313204	0.229116	0.130045	4
P36980	Complement factor H-related protein 2	5	1	-0.254827	0.515649	-0.00577486	0.830571	-0.177006	0.384812	0.0181315	0.905896	-0.24188	0.541249	-0.188526	0.644093	-0.183379	0.358207	-0.134503	0.378376	0
P55056	Apolipoprotein C-IV	7	1	0.00776311	0.987294	-0.193662	0.505846	-0.061824	0.764835	-0.13859	0.363919	0.126973	0.823307	-0.460373	0.272795	-0.0384028	0.852017	-0.202743	0.181651	0
P55056	Apolipoprotein C-IV	8	1	1.15241	0.0561308	0.285916	0.0386313	0.191601	0.380346	0.253511	0.0928946	0.913654	0.102074	0.497667	0.0633007	0.134178	0.542488	0.22516	0.136992	1
P61769	Beta-2-microglobulin	8	1	-0.116753	0.768125	0.252601	0.0902306	-0.0662293	0.764419	0.161008	0.290699	-0.116753	0.768125	0.252601	0.0902306	-0.0662293	0.764419	0.161008	0.290699	0
Q03591	Complement factor H-related protein 1	5	1	-0.144469	0.742369	-0.363966	0.325704	-0.0670346	0.750084	-0.116239	0.447017	-0.221834	0.63854	-0.0808089	0.410025	-0.0891218	0.666401	-0.110239	0.470971	0
Q14624	Inter-alpha-trypsin inhibitor heavy chain H4	2	1	0.574343	0.269747	0.088111	0.36039	0.236429	0.249042	0.0446364	0.770937	0.057102	0.898261	-0.155718	0.830571	0.0656822	0.751387	-0.0237358	0.877006	0
Q14624	Inter-alpha-trypsin inhibitor heavy chain H4	3	1	0.192981	0.693325	-0.148887	0.491488	-1.2445e-06	0.999995	-0.190413	0.210246	0.772928	0.156814	-0.1249	0.865865	0.241559	0.237488	-0.0547241	0.721063	0
Q9H299	SH3 domain-binding glutamic acid-rich-like protein 3	8	1	0.266965	0.625342	0.00271118	0.901423	0.12857	0.544816	-0.127448	0.404113	0.266965	0.625342	0.00271118	0.901423	0.12857	0.544816	-0.127448	0.404113	0
P00734	Prothrombin	4	0.9	0.107847	0.789019	-0.0317887	0.352211	0.0729107	0.736779	-0.167573	0.282783	-0.141342	0.740924	-0.592019	0.135349	-0.0193319	0.928338	-0.153294	0.32639	0
P00738	Haptoglobin	6	0.9	-0.103926	0.842522	-0.226675	0.191751	0.0203796	0.927236	-0.246619	0.125005	0.136476	0.824296	-0.24444	0.288767	0.0719269	0.749519	-0.22192	0.168738	0
P00738	Haptoglobin	7	0.9	0.93804	0.0773382	0.457622	0.0678166	0.410798	0.0604677	0.277193	0.0833362	0.674258	0.153635	0.254777	0.314084	0.341856	0.122264	0.167449	0.301709	0
P00739	Haptoglobin-related protein	5	0.9	0.242726	0.648383	0.631477	0.0582474	0.167718	0.446683	0.296502	0.0631976	0.242726	0.648383	0.631477	0.0582474	0.167718	0.446683	0.296502	0.0631976	0
P00751	Complement factor B	2	0.9	0.00402865	0.993197	-0.150599	0.509586	-0.0709143	0.73587	-0.229913	0.153525	0.0720096	0.879158	-0.192776	0.527073	-0.00587434	0.978136	-0.268514	0.0938745	0
P00751	Complement factor B	3	0.9	-1.13272	0.125407	-0.178509	0.352271	-0.271077	0.189892	-0.124055	0.445662	-1.26868	0.136887	-0.122147	0.475524	-0.188039	0.376532	-0.0589755	0.71774	0
P01008	Antithrombin-III	4	0.9	0.0642945	0.884291	0.160956	0.33818	0.00449656	0.984199	0.119298	0.463433	0.115874	0.800648	-0.125379	0.745484	0.0078316	0.972208	0.0334084	0.837845	0
P01011	Alpha-1-antichymotrypsin	3	0.9	1.13254	0.123725	0.0502223	0.903742	0.0388179	0.847981	-0.0883693	0.587655	1.13254	0.123725	0.0502223	0.903742	0.0388179	0.847981	-0.0883693	0.587655	0
P01042	Kininogen-1	2	0.9	0.23765	0.603164	-0.0500368	0.819284	0.145516	0.523512	0.0444236	0.78548	0.291226	0.533407	0.0800757	0.798448	0.163592	0.471326	0.0462081	0.777078	0
P01620	Ig kappa chain V-III region SIE	6	0.9	0.0774614	0.848898	0.398847	0.248738	-0.0642729	0.770561	0.0280806	0.861648	0.0774614	0.848898	0.398847	0.248738	-0.0642729	0.770561	0.0280806	0.861648	0
P01700	Ig lambda chain V-I region HA	7	0.9	0.467358	0.613574	-0.0789637	0.578781	0.14102	0.523539	-0.0902591	0.574651	0.467358	0.613574	-0.0789637	0.578781	0.14102	0.523539	-0.0902591	0.574651	0
P01762	Ig heavy chain V-III region TRO	1	0.9	0.0248354	0.956175	0.100196	0.781695	-0.0370544	0.869623	0.0528861	0.736257	0.0248354	0.956175	0.100196	0.781695	-0.0370544	0.869623	0.0528861	0.736257	0
P01781	Ig heavy chain V-III region GAL	7	0.9	0.739538	0.33761	0.359374	0.251015	0.21823	0.304107	0.0957477	0.556726	0.739538	0.33761	0.359374	0.251015	0.21823	0.304107	0.0957477	0.556726	0
P01876	Ig alpha-1 chain C region	8	0.9	0.314023	0.485048	0.243298	0.511661	0.060989	0.790727	0.0347483	0.831434	0.242785	0.601197	0.241194	0.678306	0.0203672	0.929468	0.0327761	0.840875	0
P02647	Apolipoprotein A-I	2	0.9	1.07915	0.161355	0.248088	0.188859	0.351507	0.0689497	0.200654	0.208421	1.22067	0.104007	0.0459001	0.30529	0.37768	0.0504851	0.131241	0.41341	0
P02647	Apolipoprotein A-I	9	0.9	0.391841	0.466063	0.0897959	0.560294	0.0874217	0.684564	0.18051	0.258732	0.96798	0.132583	0.153759	0.509064	0.261147	0.223419	0.143536	0.370624	0
P02649	Apolipoprotein E	8	0.9	0.941519	0.10303	-0.252995	0.716629	0.169518	0.446396	-0.0336198	0.836833	0.82659	0.230806	-0.12198	0.716629	0.0954066	0.68501	-0.00957882	0.953221	0
P02675	Fibrinogen beta chain	1	0.9	1.49382	0.0567813	-0.00443024	0.856606	0.526821	0.013545	0.0361892	0.817788	1.98338	0.0482293	0.108235	0.673141	0.597212	0.00381743	0.0755515	0.63015	3
P02679	Fibrinogen gamma chain	7	0.9	1.41441	0.152479	0.0973142	0.338394	0.31361	0.129326	0.178241	0.271162	1.38457	0.162751	0.0435363	0.509586	0.30207	0.145182	0.122459	0.451584	0
P02751	Fibronectin	5	0.9	-0.306799	0.610045	-0.0788937	0.429341	-0.0888588	0.664225	-0.177022	0.268202	-0.491363	0.508046	-0.0781376	0.59575	-0.091743	0.648141	-0.126183	0.431793	0
P02753	Retinol-binding protein 4	6	0.9	0.156339	0.781553	0.158541	0.395973	0.0188859	0.930789	0.1317	0.417901	-0.107019	0.819272	0.181856	0.395973	-0.0362466	0.869057	0.148784	0.359525	0
P02753	Retinol-binding protein 4	8	0.9	-0.261298	0.567523	-0.150678	0.610597	-0.119409	0.607627	-0.205783	0.202698	-0.12796	0.768173	-0.139152	0.727666	-0.0730648	0.75093	-0.183815	0.256211	0
P02766	Transthyretin	5	0.9	0.859923	0.135279	0.422797	0.189523	0.384838	0.0613536	0.264057	0.0996698	0.765554	0.179036	0.367919	0.251015	0.361151	0.0805731	0.255797	0.111131	0
P04003	C4b-binding protein alpha chain	7	0.9	0.6278	0.303269	0.243148	0.182631	0.211646	0.394866	0.227742	0.157554	0.6278	0.303269	0.243148	0.182631	0.211646	0.394866	0.227742	0.157554	0
P04196	Histidine-rich glycoprotein	1	0.9	-0.213189	0.707506	-0.167491	0.476509	-0.0325951	0.884655	0.0576458	0.713488	-0.130671	0.78065	-0.211626	0.391212	-0.0160901	0.942142	0.0541705	0.73009	0
P04208	Ig lambda chain V-I region WAH	6	0.9	-0.0567771	0.924587	0.125263	0.946436	-0.0363268	0.875435	-0.00760742	0.962841	-0.0567771	0.924587	0.125263	0.946436	-0.0363268	0.875435	-0.00760743	0.962841	0
P04433	Ig kappa chain V-III region VG	6	0.9	0.212548	0.647044	0.116568	0.544854	0.0393997	0.85402	0.0604525	0.710972	0.212548	0.647044	0.116568	0.544854	0.0393997	0.85402	0.0604525	0.710972	0
P07996	Thrombospondin-1	2	0.9	0.23135	0.618105	-0.31046	0.707622	-0.00148568	0.994025	-0.174406	0.275452	0.262124	0.556147	-0.283569	0.866539	0.0328326	0.869659	-0.12845	0.423497	0
P08603	Complement factor H	4	0.9	0.523074	0.283679	0.00354093	0.655613	0.192381	0.404174	0.0074796	0.962033	-0.131081	0.795363	-0.0354162	0.673141	-0.0474608	0.825241	0.00113327	0.994245	0
P0C0L4	Complement C4-A	6	0.9	0.200603	0.684692	0.253231	0.16901	0.00616259	0.980523	0.161941	0.318115	0.391826	0.46743	0.279886	0.236259	0.0496004	0.838149	0.0968832	0.552034	0
P0CG04	Ig lambda-1 chain C regions	1	0.9	0.735156	0.130653	0.0173731	0.507006	0.246213	0.256237	0.095346	0.543061	0.735156	0.130653	0.0173731	0.507006	0.246213	0.256237	0.095346	0.543061	0
P13671	Complement component C6	3	0.9	0.567573	0.253731	0.0502503	0.620465	0.175016	0.467228	0.003475	0.983022	0.935682	0.136018	0.325034	0.494523	0.274849	0.221308	0.0778587	0.632983	0
P18135	Ig kappa chain V-III region HAH	6	0.9	0.131551	0.779862	0.727117	0.247617	0.0256294	0.900438	0.19673	0.217643	0.131551	0.779862	0.727117	0.247617	0.0256294	0.900438	0.19673	0.217643	0
P19823	Inter-alpha-trypsin inhibitor heavy chain H2	3	0.9	-0.700152	0.141814	-0.408682	0.210964	-0.25981	0.221408	-0.131017	0.420341	-0.589115	0.193128	-0.432215	0.16534	-0.202836	0.343122	-0.165955	0.306107	0
P19823	Inter-alpha-trypsin inhibitor heavy chain H2	4	0.9	-0.244401	0.605522	0.0357945	0.925426	-0.175256	0.444084	-0.127448	0.433219	-0.828014	0.191622	-0.222313	0.658798	-0.231901	0.288933	-0.201832	0.211695	0
P19827	Inter-alpha-trypsin inhibitor heavy chain H1	8	0.9	-0.146746	0.806217	0.220592	0.180434	-0.00833745	0.972137	0.322069	0.042692	-0.0718265	0.904774	0.243582	0.132449	0.00449738	0.984953	0.319722	0.0443136	2
P60709	Actin, cytoplasmic 1	5	0.9	-0.213938	0.66788	-0.0700227	0.442721	-0.151287	0.480496	-0.191295	0.237028	-0.171347	0.727749	-0.202664	0.262453	-0.0843741	0.697122	-0.236465	0.141822	0
Q03591	Complement factor H-related protein 1	7	0.9	-0.279862	0.569408	-0.283518	0.381063	-0.164387	0.444483	-0.222588	0.167427	-0.342242	0.515798	-0.425433	0.411222	-0.161245	0.458319	-0.166424	0.304721	0
Q03591	Complement factor H-related protein 1	8	0.9	-0.471747	0.447832	-0.13002	0.492401	-0.209663	0.297796	-0.187914	0.245575	-0.622015	0.33184	0.000436023	0.509586	-0.265668	0.186672	-0.237592	0.139877	0
Q14624	Inter-alpha-trypsin inhibitor heavy chain H4	5	0.9	-0.287538	0.539819	-0.236792	0.621114	-0.121483	0.567147	-0.24184	0.11819	-0.202517	0.668486	0.0417797	0.951976	-0.061593	0.773979	-0.154352	0.323022	0
Q92620	Pre-mRNA-splicing factor ATP-dependent RNA helicase PRP16	2	0.9	0.000917301	0.998553	0.0108845	0.546823	0.023946	0.916135	0.140784	0.386221	0.000917301	0.998553	0.0108845	0.546823	0.023946	0.916135	0.140784	0.386221	0
A0M8Q6	Ig lambda-7 chain C region	6	0.8	-0.172601	0.718912	0.169022	0.5258	-0.117798	0.616165	0.0238203	0.890322	-0.172601	0.718912	0.169022	0.5258	-0.117798	0.616165	0.0238203	0.890322	0
P00738	Haptoglobin	4	0.8	0.473855	0.356049	0.253581	0.142691	0.217778	0.292582	0.293246	0.0826043	0.475735	0.351307	0.254579	0.103752	0.22112	0.285394	0.319284	0.0576814	0
P00746	Complement factor D	6	0.8	0.140035	0.832109	-0.309796	0.364027	0.0807779	0.73162	-0.15362	0.378282	0.140035	0.832109	-0.309796	0.364027	0.0807779	0.73162	-0.15362	0.378282	0
P00751	Complement factor B	7	0.8	0.234993	0.573288	0.210854	0.324223	0.163429	0.470335	0.11099	0.519296	0.535829	0.23221	0.0974647	0.308723	0.294485	0.189358	0.0664392	0.700243	0
P00751	Complement factor B	8	0.8	1.04405	0.293362	-0.10562	0.779754	0.06638	0.758946	0.105964	0.544625	1.53966	0.160614	0.103639	0.542246	0.0961378	0.651437	0.0836779	0.632717	0
P01008	Antithrombin-III	7	0.8	0.272428	0.605153	-0.0654887	0.765197	0.136707	0.521198	-0.00257616	0.988103	0.231721	0.660239	-0.207678	0.560414	0.121919	0.56215	-0.026148	0.879678	0
P01011	Alpha-1-antichymotrypsin	2	0.8	1.68074	0.0258547	0.415581	0.101677	0.64106	0.00533283	0.172073	0.322944	1.68074	0.0258547	0.415581	0.101677	0.64106	0.00533283	0.172073	0.322944	4
P01023	Alpha-2-macroglobulin	6	0.8	-0.161956	0.789365	0.431853	0.324223	-0.109433	0.678079	-0.0477693	0.782042	-0.392014	0.513981	0.305086	0.79996	-0.2091	0.449861	-0.11923	0.488554	0
P01034	Cystatin-C	7	0.8	-0.527479	0.407311	-0.408022	0.453786	-0.209966	0.379203	-0.210158	0.22561	-0.582185	0.358541	-0.414671	0.359269	-0.235224	0.320449	-0.236217	0.171891	0
P01700	Ig lambda chain V-I region HA	8	0.8	-0.42898	0.498483	0.194206	0.584133	-0.114281	0.599506	-0.0514308	0.765786	-0.606485	0.31596	0.0096882	0.839069	-0.215907	0.309658	-0.171694	0.316697	0
P01768	Ig heavy chain V-III region CAM	4	0.8	1.04772	0.158985	0.0284866	0.830694	0.388362	0.0558786	0.0319574	0.855392	1.09556	0.148741	0.0641393	0.633113	0.399067	0.0479729	0.090546	0.604955	1
P01768	Ig heavy chain V-III region CAM	7	0.8	0.42848	0.529938	0.0986552	0.609811	0.122902	0.574173	0.0112131	0.949026	0.220026	0.750774	0.0886436	0.680778	0.143627	0.531936	0.0215853	0.902046	0
P01768	Ig heavy chain V-III region CAM	8	0.8	-0.267877	0.714013	-0.0625541	0.656776	-0.151757	0.49364	0.109048	0.532911	-0.298141	0.650585	0.281851	0.438389	-0.045591	0.836371	0.209265	0.227633	0
P01781	Ig heavy chain V-III region GAL	4	0.8	-0.342937	0.577449	-0.178169	0.98688	0.0357931	0.865993	-0.0378443	0.829116	-0.342937	0.577449	-0.178169	0.98688	0.0357931	0.865993	-0.0378443	0.829116	0
P01781	Ig heavy chain V-III region GAL	8	0.8	-1.12105	0.287954	-0.215485	0.7051	-0.223599	0.311516	-0.0898451	0.607764	-1.12105	0.287954	-0.215485	0.7051	-0.223599	0.311516	-0.0898451	0.607764	0
P01871	Ig mu chain C region	4	0.8	-0.107151	0.819905	0.184084	0.282858	-0.02508	0.913344	0.0503444	0.76085	-0.193565	0.687556	0.358511	0.350601	-0.0612577	0.790991	0.0311994	0.850448	0
P02679	Fibrinogen gamma chain	5	0.8	0.299093	0.642122	-0.160597	0.105926	0.0696734	0.765923	-0.230726	0.182369	0.373474	0.559402	-0.481472	0.0545012	0.125281	0.588372	-0.285374	0.096565	0
P02747	Complement C1q subcomponent subunit C	6	0.8	-0.0734365	0.870957	-0.17522	0.613231	-0.108121	0.642329	0.0105219	0.952164	-0.0734365	0.870957	-0.17522	0.613231	-0.108121	0.642329	0.0105219	0.952164	0
P02751	Fibronectin	7	0.8	-0.568869	0.47106	-0.362103	0.352107	-0.235652	0.239589	-0.194883	0.254705	-0.642676	0.399988	-0.501963	0.248659	-0.268552	0.182399	-0.243733	0.152002	0
P02766	Transthyretin	8	0.8	-0.766083	0.207008	-0.218832	0.613231	-0.246033	0.338548	-0.0615839	0.72526	-0.870108	0.161931	-0.272434	0.125948	-0.280197	0.286379	-0.239181	0.166418	0
P03952	Plasma kallikrein	2	0.8	0.372567	0.447583	0.00967809	0.407864	0.204598	0.356181	0.0994837	0.557995	0.372567	0.447583	0.00967809	0.407864	0.204598	0.356181	0.0994837	0.557995	0
P03952	Plasma kallikrein	3	0.8	-0.482057	0.394281	-0.466692	0.186064	-0.20695	0.386873	-0.228932	0.185889	-0.928202	0.206609	-0.609519	0.0712935	-0.195721	0.407132	-0.27965	0.103739	0
P04003	C4b-binding protein alpha chain	6	0.8	-4.18809	0.0835352	-0.896424	0.0173491	-0.363328	0.085563	-0.286635	0.0950363	-3.83979	0.0719746	-0.973221	0.00237729	-0.397912	0.0661957	-0.376621	0.0257454	3
P04114	Apolipoprotein B-100	3	0.8	0.5445	0.264438	0.25116	0.0840031	0.390113	0.0947899	0.3828	0.0161628	0.776231	0.144837	0.577684	0.0789665	0.48335	0.0391477	0.395665	0.0126593	3
P04114	Apolipoprotein B-100	5	0.8	-1.08067	0.0631698	0.0783144	0.931039	-0.468224	0.0873516	-0.21233	0.200608	-0.380035	0.472945	0.0126286	0.931039	-0.169555	0.522667	-0.207403	0.211502	0
P04196	Histidine-rich glycoprotein	3	0.8	-0.641089	0.388711	-0.107074	0.7051	-0.221818	0.279575	-0.220618	0.202821	-0.0934836	0.891169	-0.163244	1	-0.101046	0.62771	-0.0689607	0.693855	0
P04275	von Willebrand factor	2	0.8	0.311437	0.495695	0.0338401	0.583204	0.087262	0.7042	0.0170837	0.918915	0.24995	0.58756	0.133593	0.506307	0.0614679	0.791204	0.0133604	0.936547	0
P05090	Apolipoprotein D	5	0.8	-0.453666	0.586136	0.103142	0.882336	0.0781978	0.757382	-0.0392459	0.822885	-0.453666	0.586136	0.103142	0.882336	0.0781978	0.757382	-0.0392459	0.822885	0
P05090	Apolipoprotein D	6	0.8	-0.517915	0.30788	0.235428	0.453786	-0.160711	0.510487	0.0636077	0.716598	-0.517915	0.30788	0.235428	0.453786	-0.160711	0.510487	0.0636077	0.716598	0
P06727	Apolipoprotein A-IV	4	0.8	0.0400208	0.937057	0.247939	0.482772	0.0556903	0.825393	0.15829	0.363779	-0.0442506	0.930551	0.528293	0.462556	0.0215188	0.931803	0.15829	0.363779	0
P08519	Apolipoprotein(a)	1	0.8	0.393389	0.378485	0.223594	0.953995	0.217782	0.334033	0.118272	0.479436	0.535826	0.308908	0.182359	0.772929	0.234314	0.29607	0.144993	0.385099	0
P08603	Complement factor H	9	0.8	1.58814	0.0865611	0.189291	0.188885	0.266519	0.186418	0.207638	0.224305	1.50657	0.115794	0.188487	0.335899	0.227989	0.269343	0.175694	0.305382	0
P09871	Complement C1s subcomponent	3	0.8	-0.313084	0.64582	0.00741227	0.966774	-0.0933229	0.689754	-0.0399109	0.809377	-0.224505	0.703339	0.0305297	0.966774	-0.0810806	0.727147	-0.0780997	0.636508	0
P0C0L4	Complement C4-A	1	0.8	-0.326944	0.424456	0.163806	0.182974	-0.137378	0.516492	0.0957205	0.562145	1.19347	0.101712	0.122656	0.0323048	0.372198	0.0771631	0.306812	0.0574587	1
P0CG04	Ig lambda-1 chain C regions	7	0.8	0.132443	0.773959	0.00967284	0.728381	0.0302961	0.897377	-0.0557131	0.736215	0.132443	0.773959	0.00967284	0.728381	0.0302961	0.897377	-0.0557131	0.736215	0
P0CG04	Ig lambda-1 chain C regions	8	0.8	0.157429	0.75217	-0.10659	0.781122	-0.015661	0.947726	-0.0448399	0.798128	0.157429	0.75217	-0.10659	0.781122	-0.015661	0.947726	-0.0448399	0.798128	0
P0CG04	Ig lambda-1 chain C regions	9	0.8	-0.308444	0.573337	-0.23464	0.21425	-0.163291	0.501117	-0.370175	0.0262646	-0.308444	0.573337	-0.23464	0.21425	-0.163291	0.501117	-0.370175	0.0262646	2
P19827	Inter-alpha-trypsin inhibitor heavy chain H1	5	0.8	-0.268296	0.600594	-0.239225	0.502083	-0.0969292	0.718256	-0.238199	0.168217	-0.257375	0.616088	-0.237768	0.658831	-0.094378	0.723673	-0.212107	0.221238	0
P19827	Inter-alpha-trypsin inhibitor heavy chain H1	7	0.8	0.465587	0.514795	-0.10913	0.75461	0.0943612	0.67694	-0.0357418	0.838481	0.452902	0.568545	0.206399	0.329918	0.0582018	0.797072	0.135959	0.436121	0
P22352	Glutathione peroxidase 3	6	0.8	-0.529232	0.424536	-0.276893	0.680778	-0.102306	0.621454	-0.0647558	0.711699	-1.00301	0.206334	-0.00725777	0.960655	-0.17537	0.397062	-0.0168197	0.9236	0
P32119	Peroxiredoxin-2	7	0.8	0.862608	0.292305	-0.223031	0.214316	0.0642809	0.770386	-0.0517205	0.767942	0.832707	0.308729	-0.195323	0.214316	0.0552129	0.804767	-0.0780714	0.655753	0
P35443	Thrombospondin-4	7	0.8	-0.796255	0.413495	0.154545	0.830694	-0.084472	0.686515	0.0580279	0.740562	-1.66678	0.139286	-0.177403	0.364027	-0.151299	0.473748	-0.112972	0.51818	0
P35542	Serum amyloid A-4 protein	9	0.8	-0.239744	0.708597	-0.401587	0.127927	-0.0444752	0.859285	-0.153973	0.356026	1.02635	0.0842561	-0.0531651	0.953747	0.482603	0.0354841	0.107868	0.519175	1
P43652	Afamin	3	0.8	-0.443481	0.392454	0.206408	0.686145	-0.227116	0.355198	-0.0304441	0.85602	-0.364861	0.465641	0.235059	0.603226	-0.172128	0.481459	0.0369052	0.825891	0
Q14624	Inter-alpha-trypsin inhibitor heavy chain H4	1	0.8	-0.0696046	0.880451	-0.117966	0.861844	-0.060719	0.775508	-0.0428141	0.79855	-0.215078	0.647136	0.130637	0.953747	-0.102494	0.636558	-0.0165344	0.921514	0
Q15485	Ficolin-2	5	0.8	-0.00274087	0.997381	0.478821	0.0209932	0.101212	0.632216	0.33345	0.050288	0.764963	0.350742	0.671509	0.00237729	0.157027	0.479614	0.431565	0.00963689	3
Q92954	Proteoglycan 4	8	0.8	-1.68491	0.0972064	-0.774803	0.230024	-0.416991	0.0538733	-0.275741	0.108864	-1.58021	0.104424	-0.772675	0.285819	-0.403736	0.0632796	-0.252471	0.143408	0
Q9Y490	Talin-1	1	0.8	-0.332066	0.57708	-0.382374	0.148739	-0.140236	0.609335	-0.256112	0.137531	-0.477601	0.516048	-0.240502	0.0925604	-0.204777	0.446223	-0.276427	0.107951	0
A6NIZ1	Ras-related protein Rap-1b-like protein	6	0.7	-1.00562	0.0877403	-0.61698	0.048664	-0.467053	0.0477373	-0.431488	0.0121684	-1.00562	0.0877403	-0.61698	0.048664	-0.467053	0.0477373	-0.431488	0.0121684	6
P00450	Ceruloplasmin	4	0.7	-0.893162	0.270803	-0.951818	0.012747	-0.283234	0.250973	-0.408491	0.0182688	-0.706342	0.329161	-0.958232	0.0159126	-0.216479	0.381439	-0.361023	0.0390036	4
P00488	Coagulation factor XIII A chain	1	0.7	0.166501	0.720018	-0.261292	0.918796	0.0277983	0.916081	-0.070948	0.690097	0.4072	0.554707	-0.0144232	1	0.17626	0.519183	-0.0703364	0.692638	0
P00736	Complement C1r subcomponent	3	0.7	-1.00018	0.298688	0.0509658	0.395488	-0.181828	0.490044	0.142174	0.453587	-1.70446	0.258089	-0.0167682	0.703095	-0.252638	0.305648	0.156413	0.409141	0
P00747	Plasminogen	7	0.7	0.627038	0.29433	0.0188957	0.872979	0.306753	0.228166	-0.0682217	0.706001	0.681077	0.295891	0.02456	0.872979	0.276299	0.251957	-0.0374551	0.836057	0
P01011	Alpha-1-antichymotrypsin	5	0.7	-0.171598	0.830718	0.383008	0.300326	0.0423232	0.885072	0.0182547	0.923724	-0.171598	0.830718	0.383008	0.300326	0.0423232	0.885072	0.0182547	0.923724	0
P01031	Complement C5	2	0.7	-0.368419	0.560104	0.0906136	0.821825	-0.0151427	0.949121	0.0663772	0.727465	0.263142	0.683478	-0.0537608	0.637442	0.0670572	0.773145	-0.0512307	0.788041	0
P01042	Kininogen-1	3	0.7	0.387729	0.508828	0.284807	0.460959	0.23901	0.426029	0.0952805	0.616484	0.335272	0.531277	0.442261	0.436289	0.202994	0.49432	0.0721282	0.704859	0
P01591	Immunoglobulin J chain	6	0.7	0.0545273	0.955665	0.308743	0.65324	0.00844571	0.970328	0.0840926	0.641735	0.0545273	0.955665	0.308743	0.65324	0.00844571	0.970328	0.0840926	0.641735	0
P01781	Ig heavy chain V-III region GAL	2	0.7	-1.07989	0.34539	-0.18045	0.524915	-0.132441	0.580424	-0.139882	0.460972	-1.07989	0.34539	-0.18045	0.524915	-0.132441	0.580424	-0.139882	0.460972	0
P01781	Ig heavy chain V-III region GAL	5	0.7	1.11699	0.180018	0.51301	0.133428	0.293679	0.262665	0.244239	0.193357	1.11699	0.180018	0.51301	0.133428	0.293679	0.262665	0.244239	0.193357	0
P01871	Ig mu chain C region	2	0.7	0.58561	0.256509	0.574955	0.275421	0.204799	0.443293	0.182332	0.326236	0.351628	0.559079	0.303915	0.417456	0.073737	0.775292	0.0875353	0.639607	0
P01871	Ig mu chain C region	5	0.7	0.0613439	0.914321	-0.276931	0.53915	0.156189	0.574689	-0.119115	0.516126	0.142602	0.786314	-0.231657	0.668931	0.134345	0.597407	-0.0521245	0.77693	0
P01877	Ig alpha-2 chain C region	1	0.7	-0.162537	0.810615	0.0836545	0.492919	-0.051677	0.808264	0.0365555	0.837377	-0.162537	0.810615	0.0836545	0.492919	-0.051677	0.808264	0.0365555	0.837377	0
P02649	Apolipoprotein E	6	0.7	-0.369267	0.403845	-0.279145	0.629952	-0.150653	0.579728	-0.0790705	0.661823	-0.42398	0.348271	-0.146775	0.872531	-0.184229	0.503629	-0.00902708	0.960236	0
P02748	Complement component C9	4	0.7	0.727556	0.215142	0.278098	0.580016	0.258145	0.290093	0.105826	0.557785	0.727556	0.215142	0.278098	0.580016	0.258145	0.290093	0.105826	0.557785	0
P02751	Fibronectin	3	0.7	0.116235	0.807595	0.316488	0.758059	0.206211	0.428678	0.229576	0.191518	0.222955	0.663437	-0.230215	0.631618	0.23904	0.375526	0.0883454	0.6193	0
P02753	Retinol-binding protein 4	7	0.7	1.2532	0.161277	0.0348978	0.740478	0.185626	0.471271	0.0797336	0.669835	1.2532	0.161277	0.0348978	0.740478	0.185626	0.471271	0.0797336	0.669835	0
P02760	Protein AMBP	5	0.7	-2.63547	0.190183	0.609536	0.216443	-0.105427	0.65792	0.13681	0.463021	-2.63547	0.190183	0.609536	0.216443	-0.105427	0.65792	0.13681	0.463021	0
P02766	Transthyretin	10	0.7	-0.803142	0.166399	-0.144846	0.625981	-0.419174	0.105896	-0.0135258	0.942429	-1.2092	0.0602902	-0.285305	0.281425	-0.531794	0.0353951	-0.128798	0.48986	1
P03952	Plasma kallikrein	1	0.7	-0.245073	0.665976	-0.0297095	0.659844	-0.0142354	0.956347	0.0828602	0.636056	-0.245073	0.665976	-0.0297095	0.659844	-0.0142354	0.956347	0.0828602	0.636056	0
P04004	Vitronectin	8	0.7	-0.644383	0.340933	-0.0628486	0.65287	-0.066929	0.824673	-0.059931	0.753073	-0.644383	0.340933	-0.0628486	0.65287	-0.066929	0.824673	-0.059931	0.753073	0
P04196	Histidine-rich glycoprotein	4	0.7	0.333842	0.561032	0.114197	0.580016	0.117437	0.66035	0.0818068	0.650848	0.427792	0.411787	0.187942	0.421087	0.188165	0.477739	0.0697616	0.699668	0
P04217	Alpha-1B-glycoprotein	5	0.7	-0.405931	0.366067	-0.423249	0.281185	-0.108395	0.677404	-0.0153572	0.935804	-0.540287	0.26325	-0.342248	0.262863	-0.158525	0.539118	-0.0135767	0.943234	0
P05090	Apolipoprotein D	1	0.7	0.0672485	0.894084	-0.444095	0.597321	0.029728	0.90817	-0.175117	0.321888	0.0672485	0.894084	-0.444095	0.597321	0.029728	0.90817	-0.175117	0.321888	0
P05546	Heparin cofactor 2	4	0.7	-1.90158	0.259676	0.0567843	0.602144	-0.465157	0.0281987	-0.174204	0.332256	-1.90158	0.259676	0.0567843	0.602144	-0.465157	0.0281987	-0.174204	0.332256	2
P0CG04	Ig lambda-1 chain C regions	5	0.7	-0.969806	0.373587	-0.475282	0.399683	-0.150645	0.513814	-0.198686	0.292549	-0.969806	0.373587	-0.475282	0.399683	-0.150645	0.513814	-0.198686	0.292549	0
P12259	Coagulation factor V	1	0.7	0.189912	0.720207	0.175248	0.528989	0.0509887	0.854278	0.0899365	0.618671	0.320163	0.58232	0.190441	0.552879	0.155731	0.577762	0.0663658	0.713658	0
P15531	Nucleoside diphosphate kinase A	7	0.7	-0.850571	0.226408	-0.1786	0.423232	-0.134015	0.584733	-0.196214	0.298718	-1.37171	0.165672	-0.385681	0.120142	-0.135349	0.585019	-0.300446	0.1067	0
P19652	Alpha-1-acid glycoprotein 2	6	0.7	-0.574395	0.298426	-0.222976	0.251365	-0.31532	0.275903	-0.262639	0.133449	-0.574395	0.298426	-0.222976	0.251365	-0.31532	0.275903	-0.262639	0.133449	0
P19652	Alpha-1-acid glycoprotein 2	7	0.7	0.523941	0.395159	-0.0616517	0.510219	0.175403	0.468241	-0.126642	0.482501	0.523941	0.395159	-0.0616517	0.510219	0.175403	0.468241	-0.126642	0.482501	0
P19827	Inter-alpha-trypsin inhibitor heavy chain H1	3	0.7	-0.24103	0.62573	0.167355	0.798441	-0.0720896	0.78688	-0.0452773	0.799291	-0.196483	0.707072	0.0137973	0.746302	-0.0896618	0.759882	-0.0218738	0.902274	0
P20851	C4b-binding protein beta chain	5	0.7	0.196756	0.755137	-0.181075	0.122712	0.0808628	0.746232	-0.215534	0.228347	0.196756	0.755137	-0.181075	0.122712	0.0808628	0.746232	-0.215534	0.228347	0
P29622	Kallistatin	1	0.7	-0.022059	0.976951	0.0523707	0.928469	-0.0158088	0.945858	0.0766207	0.671708	0.27095	0.683519	0.172668	0.957045	0.0586775	0.802823	0.0851527	0.637526	0
P35579	Myosin-9	1	0.7	0.261824	0.742708	-0.29386	0.255105	0.118467	0.593595	-0.139096	0.440116	0.317195	0.72371	-0.287599	0.577271	0.144956	0.509399	-0.00952938	0.958025	0
P43652	Afamin	2	0.7	2.23693	0.365136	-0.876613	0.101131	0.156675	0.608407	-0.229458	0.222562	2.23693	0.365136	-0.876613	0.101131	0.156675	0.608407	-0.229458	0.222562	0
P63104	14-3-3 protein zeta/delta	6	0.7	-0.374819	0.535313	-0.159657	0.517585	-0.232136	0.397916	-0.151792	0.42329	-0.442419	0.4745	-0.362314	0.368427	-0.255092	0.354629	-0.192744	0.307513	0
P68871	Hemoglobin subunit beta	7	0.7	-0.786724	0.203288	-0.880313	0.0329436	-0.335435	0.252474	-0.318592	0.0861821	-0.53151	0.36749	-0.621044	0.0814293	-0.235347	0.428882	-0.216108	0.251384	1
B9A064	Immunoglobulin lambda-like polypeptide 5	6	0.6	0.341657	0.577537	0.228045	0.979843	0.172925	0.655977	-0.0944236	0.646366	0.533276	0.352753	0.648622	0.347446	0.201861	0.566356	0.00102634	0.99603	0
P00734	Prothrombin	8	0.6	-0.0613355	0.923614	-0.170759	0.30787	0.0627582	0.812	-0.273321	0.151396	-0.0613355	0.923614	-0.170759	0.30787	0.0627582	0.812	-0.273321	0.151396	0
P00738	Haptoglobin	1	0.6	46.4751	0.998658	-0.900012	0.0526889	-0.141935	0.538315	-0.35684	0.0623171	211459000000000	0	-0.43915	0.0252167	-0.16167	0.477026	-0.379296	0.046521	3
P01008	Antithrombin-III	2	0.6	225.402	0.998291	0.442419	0.356549	0.360964	0.10796	0.16698	0.414895	225.402	0.998291	0.442419	0.356549	0.360964	0.10796	0.16698	0.414895	0
P01011	Alpha-1-antichymotrypsin	8	0.6	-93.6946	0.99905	-0.31127	0.151872	-0.51911	0.0680978	-0.407401	0.0432408	-93.6946	0.99905	-0.31127	0.151872	-0.51911	0.0680978	-0.407401	0.0432408	2
P01042	Kininogen-1	1	0.6	-0.0501668	0.957334	0.183957	0.812338	0.0331326	0.895673	0.0786005	0.685267	-0.0501668	0.957334	0.183957	0.812338	0.0331326	0.895673	0.0786005	0.685267	0
P01617	Ig kappa chain V-II region TEW	7	0.6	0.988084	0.262044	0.179168	0.227301	0.28836	0.346963	0.34323	0.0683223	0.988084	0.262044	0.179168	0.227301	0.28836	0.346963	0.34323	0.0683223	0
P01700	Ig lambda chain V-I region HA	3	0.6	1.37146	0.115985	-0.162026	0.586037	0.320252	0.232599	-0.134302	0.495647	1.37146	0.115985	-0.162026	0.586037	0.320252	0.232599	-0.134302	0.495647	0
P01762	Ig heavy chain V-III region TRO	9	0.6	-0.836595	0.510995	-0.561224	0.210569	-0.142032	0.528208	-0.33966	0.0714368	-0.836595	0.510995	-0.561224	0.210569	-0.142032	0.528208	-0.33966	0.0714368	0
P01768	Ig heavy chain V-III region CAM	2	0.6	-0.267906	0.684621	0.10778	0.495228	-0.0153808	0.95582	0.0369586	0.860772	-0.217905	0.74639	0.179559	0.396949	0.00709872	0.979516	0.0731473	0.728232	0
P01768	Ig heavy chain V-III region CAM	3	0.6	-0.578895	0.517954	0.424492	0.495646	-0.300848	0.261462	0.0358757	0.85618	-0.578895	0.517954	0.424492	0.495646	-0.300848	0.261462	0.0358757	0.85618	0
P01780	Ig heavy chain V-III region JON	4	0.6	-0.0837188	0.88783	-0.628271	0.236253	-0.0638207	0.85155	-0.315034	0.109473	-0.0837188	0.88783	-0.628271	0.236253	-0.0638207	0.85155	-0.315034	0.109473	0
P01871	Ig mu chain C region	1	0.6	0.762932	0.245735	0.177549	0.209978	0.214876	0.501226	0.192497	0.326406	0.984913	0.150513	0.887979	0.35189	0.246749	0.404825	0.143483	0.466364	0
P01871	Ig mu chain C region	3	0.6	-0.273702	0.697108	-0.0126023	0.982865	-0.192517	0.536871	0.0845557	0.662765	0.159337	0.807659	0.123666	0.948623	-0.0602221	0.839485	0.0470849	0.808361	0
P01877	Ig alpha-2 chain C region	2	0.6	-0.994809	0.129456	-0.024018	0.790107	-0.321876	0.213591	-0.11808	0.534305	-0.913246	0.136287	-0.00561543	0.758724	-0.314115	0.218581	-0.126991	0.503674	0
P02647	Apolipoprotein A-I	1	0.6	1.89179	0.235547	0.554892	0.148444	0.401437	0.0918112	0.284004	0.159704	2.10183	0.157165	0.730405	0.0972623	0.457303	0.052178	0.31651	0.115181	0
P02679	Fibrinogen gamma chain	2	0.6	-0.768103	0.268324	-0.278667	0.329543	-0.286244	0.276862	-0.231622	0.235637	-0.768103	0.268324	-0.278667	0.329543	-0.286244	0.276862	-0.231622	0.235637	0
P02743	Serum amyloid P-component	7	0.6	2.02524	0.107041	0.65246	0.223711	0.562395	0.0206018	0.317959	0.0868427	2.02524	0.107041	0.65246	0.223711	0.562395	0.0206018	0.317959	0.0868427	2
P04114	Apolipoprotein B-100	8	0.6	-0.0674686	0.8998	0.436652	1	-0.075282	0.791128	-0.080044	0.685556	0.0928212	0.857124	0.357066	0.856156	-0.0131066	0.963341	-0.0542764	0.783845	0
P04278	Sex hormone-binding globulin	5	0.6	2.3291	0.130185	-0.43454	0.502564	0.436406	0.100788	0.0367221	0.849999	2.35845	0.157846	-0.139523	1	0.371424	0.135841	0.0714726	0.71255	0
P04433	Ig kappa chain V-III region VG	7	0.6	2.24788	0.0623887	0.817798	0.071229	0.506352	0.0493371	0.357917	0.0667945	2.24788	0.0623887	0.817798	0.071229	0.506352	0.0493371	0.357917	0.0667945	2
P06310	Ig kappa chain V-II region RPMI 6410	6	0.6	0.490496	0.607022	0.167568	0.646084	0.0410504	0.857002	0.0496236	0.80976	0.490496	0.607022	0.167568	0.646084	0.0410504	0.857002	0.0496236	0.80976	0
P06681	Complement C2	2	0.6	103.651	0.999696	0.0316392	0.893146	-0.0638063	0.81266	0.0115607	0.956261	90.5521	0.999673	0.0436158	0.808899	-0.0508879	0.850599	-0.0196532	0.92571	0
P06681	Complement C2	3	0.6	-2.68346	0.0895906	-0.495315	0.202012	-0.407975	0.141094	-0.154083	0.442872	-2.66986	0.0821959	-0.503675	0.140752	-0.468743	0.0923446	-0.202176	0.311863	0
P07225	Vitamin K-dependent protein S	3	0.6	-0.0999784	0.932246	-0.37514	0.322857	-0.011789	0.958837	-0.0877543	0.663381	-0.459029	0.506987	-0.316168	0.372812	-0.185704	0.422028	-0.13423	0.504447	0
P07357	Complement component C8 alpha chain	4	0.6	1.30294	0.615664	0.0177419	0.667331	0.339253	0.281061	0	1	1.87881	0.487752	0.0229848	0.57142	0.354101	0.260041	0.0495619	0.802236	0
P0C0L4	Complement C4-A	9	0.6	-0.161204	0.817229	0.107027	0.918485	0.0358631	0.882498	-0.0305021	0.872877	-0.238275	0.729117	0.0313566	0.951039	0.0146126	0.952952	-0.0881666	0.643155	0
P0CF74	Ig lambda-6 chain C region	6	0.6	0.181331	0.756689	0.05519	1	0.0845879	0.814477	-0.0866886	0.673695	0.181331	0.756689	0.05519	1	0.0845879	0.814477	-0.0866886	0.673695	0
P19823	Inter-alpha-trypsin inhibitor heavy chain H2	5	0.6	0.60518	0.244454	0.603178	0.648303	0.248342	0.366395	0.0492506	0.807268	1.40303	0.125942	0.439619	0.052858	0.319252	0.232498	0.254819	0.199589	0
P21333	Filamin-A	1	0.6	-0.543649	0.432853	0.00959668	0.756558	-0.179272	0.407064	-0.189302	0.325355	-0.905129	0.321205	-0.118233	0.585531	-0.15198	0.481527	-0.189526	0.324774	0
P35579	Myosin-9	2	0.6	1.54299	0.0503791	0.407741	0.23179	0.52357	0.090732	0.0922205	0.634221	2.32875	0.0429212	0.350812	0.530646	0.66314	0.03848	0.072001	0.710515	2
P43652	Afamin	4	0.6	-0.0242408	0.966591	-0.013403	0.945412	-0.142073	0.698128	-0.175496	0.371717	-0.145376	0.800973	-0.190094	0.873052	-0.222712	0.531262	-0.192745	0.325773	0
P43652	Afamin	5	0.6	0.759325	0.344255	0.485892	0.750987	-0.0128989	0.96235	0.0558598	0.777693	0.759325	0.344255	0.485892	0.750987	-0.0128989	0.96235	0.0558598	0.777693	0
P67936	Tropomyosin alpha-4 chain	5	0.6	9.99352	0.999853	-0.482999	0.182384	0.0638725	0.738941	-0.526461	0.00572949	12.5591	0.999871	-0.38966	0.240562	0.127469	0.49261	-0.499401	0.00939192	2
Q03591	Complement factor H-related protein 1	6	0.6	-2.60341	0.0512711	-0.591495	0.310143	-0.399468	0.10908	-0.274791	0.149121	-1.86357	0.0767445	-0.342495	0.532545	-0.274084	0.28007	-0.20745	0.280226	0
Q92620	Pre-mRNA-splicing factor ATP-dependent RNA helicase PRP16	1	0.6	0.806137	0.47497	0.780472	0.356549	0.0821548	0.732244	0.0568007	0.782851	0.806137	0.47497	0.780472	0.356549	0.0821548	0.732244	0.0568007	0.782851	0
Q92620	Pre-mRNA-splicing factor ATP-dependent RNA helicase PRP16	3	0.6	0.159738	0.761835	0.0330539	0.65287	0.0334808	0.905973	0.0224919	0.906089	0.159738	0.761835	0.0330539	0.65287	0.0334808	0.905973	0.0224919	0.906089	0
Q92620	Pre-mRNA-splicing factor ATP-dependent RNA helicase PRP16	6	0.6	-0.919655	0.138818	-0.28686	0.877092	-0.375581	0.126634	-0.169746	0.378688	-0.919655	0.138818	-0.28686	0.877092	-0.375581	0.126634	-0.169746	0.378688	0
Q9H8L6	Multimerin-2	7	0.6	1.42623	0.0896148	-0.0349059	0.951039	0.390867	0.0887978	-0.0202605	0.915371	1.42623	0.0896148	-0.0349059	0.951039	0.390867	0.0887978	-0.0202605	0.915371	0
P00734	Prothrombin	2	0.5	-0.00300345	0.997414	0.188082	0.471586	-0.178585	0.619642	0.113938	0.596034	0.12892	0.897743	0.0478689	0.840751	-0.137372	0.709067	0.0817569	0.704108	0
P00739	Haptoglobin-related protein	8	0.5	-52.3276	0.999682	-0.738072	0.111943	-0.262938	0.458587	-0.489458	0.028496	-55.2062	0.999669	-0.682156	0.260979	-0.263504	0.463344	-0.468374	0.0372629	2
P00751	Complement factor B	1	0.5	-10.8873	0.335324	0.377109	1	-0.389863	0.118653	-0.0461572	0.830418	-2.04228	0.386726	0.277149	0.589876	-0.32781	0.205286	0.0905727	0.673833	0
P01008	Antithrombin-III	5	0.5	1.10266	0.184233	-0.155901	0.863267	0.680172	0.063636	0.163903	0.477749	1.14291	0.178092	-0.12852	0.91769	0.695592	0.0538179	0.22374	0.329581	0
P01344	Insulin-like growth factor II	8	0.5	0.779147	0.440621	0.617979	0.201369	0.36892	0.349267	0.308735	0.185359	0.779147	0.440621	0.617979	0.201369	0.36892	0.349267	0.308735	0.185359	0
P01768	Ig heavy chain V-III region CAM	5	0.5	1.095	0.143322	0.583954	0.169317	0.399739	0.21118	0.14487	0.509561	1.095	0.143322	0.583954	0.169317	0.399739	0.21118	0.14487	0.509561	0
P01857	Ig gamma-1 chain C region	7	0.5	-78.5006	0.999382	-0.526543	0.114466	-0.646549	0.0323552	-0.371383	0.0974031	-78.5006	0.999382	-0.526543	0.114466	-0.646549	0.0323552	-0.371383	0.0974031	2
P01860	Ig gamma-3 chain C region	8	0.5	0.474997	0.50565	-0.253532	0.241524	0.220311	0.446122	-0.143262	0.504244	0.637018	0.400682	-0.340979	0.442833	0.266286	0.373715	-0.0291749	0.892355	0
P01871	Ig mu chain C region	6	0.5	-65.6553	0.999587	0.153176	0.820139	-0.658928	0.00583664	-0.0239809	0.911437	-65.6553	0.999587	0.153176	0.820139	-0.658928	0.00583664	-0.0239809	0.911437	2
P01871	Ig mu chain C region	7	0.5	-0.426585	0.580344	-0.256462	0.569083	-0.0682025	0.814816	-0.0556764	0.796101	-0.329044	0.651971	-0.24943	0.494033	-0.0422414	0.884246	-0.0726403	0.735882	0
P02654	Apolipoprotein C-I	9	0.5	0.146947	0.898871	0.0500861	0.726735	-0.0395864	0.906271	0.0904716	0.667135	0.268108	0.809977	0.247055	0.291478	0.0170419	0.960185	0.180943	0.386723	0
P02679	Fibrinogen gamma chain	1	0.5	-0.135444	0.904058	-0.693166	0.159973	-0.222222	0.476277	-0.311208	0.138804	0.374753	0.790003	-0.623548	0.143168	-0.171513	0.586071	-0.29815	0.157044	0
P02746	Complement C1q subcomponent subunit B	6	0.5	0.0160838	0.978892	-0.30532	0.712535	-0.034337	0.906081	-0.0887922	0.67991	0.0160838	0.978892	-0.30532	0.712535	-0.034337	0.906081	-0.0887922	0.67991	0
P02760	Protein AMBP	6	0.5	-1.46054	0.281808	0.415491	0.601599	-0.601669	0.173843	-0.00324886	0.988849	-1.46054	0.281808	0.415491	0.601599	-0.601669	0.173843	-0.00324886	0.988849	0
P02766	Transthyretin	9	0.5	0.0829812	0.878676	-0.323712	0.538245	0.0147427	0.961812	-0.0601389	0.775216	0.097488	0.871231	-0.17264	0.649511	0.0300075	0.922977	-0.107556	0.608835	0
P04003	C4b-binding protein alpha chain	8	0.5	-0.418563	0.599586	0.31079	0.291343	-0.22471	0.446007	0.135859	0.526743	-0.418563	0.599586	0.31079	0.291343	-0.22471	0.446007	0.135859	0.526743	0
P04217	Alpha-1B-glycoprotein	3	0.5	1.25469	0.143612	0.175593	0.917007	0.472516	0.151528	0.174651	0.448935	1.25281	0.14483	0.175939	0.972272	0.468977	0.154438	0.162269	0.482208	0
P04217	Alpha-1B-glycoprotein	4	0.5	0.337714	0.650539	0.295407	0.553792	0.0229472	0.945132	-0.0409757	0.860019	0.339786	0.64619	0.400262	0.382445	0.0423653	0.898001	0.0988619	0.669854	0
P04220	Ig mu heavy chain disease protein	7	0.5	-1.31555	0.999984	0.105349	0.28162	0.162792	0.624064	0.0827366	0.721434	-1.31555	0.999984	0.105349	0.28162	0.162792	0.624064	0.0827366	0.721434	0
P05546	Heparin cofactor 2	3	0.5	-2.59803	0.231017	-0.0553483	0.26567	-0.325268	0.321729	-0.245431	0.247697	-2.59803	0.231017	-0.0553483	0.26567	-0.325268	0.321729	-0.245431	0.247697	0
P06396	Gelsolin	1	0.5	0.593956	0.508054	-0.051642	0.975411	0.140299	0.69486	0.0153238	0.944675	0.593956	0.508054	-0.051642	0.975411	0.140299	0.69486	0.0153238	0.944675	0
P07357	Complement component C8 alpha chain	5	0.5	0.262291	0.619157	0.255222	0.508007	0.0207121	0.946362	-0.0888116	0.679844	9.47801	0.130709	0.154685	0.0956428	0.610147	0.0346043	0.156726	0.464566	1
P0CG04	Ig lambda-1 chain C regions	2	0.5	-7.37192	0.999953	-0.484402	0.345103	-0.190935	0.431742	-0.125734	0.587085	-7.37192	0.999953	-0.484402	0.345103	-0.190935	0.431742	-0.125734	0.587085	0
P0CG04	Ig lambda-1 chain C regions	3	0.5	0.0640247	0.938336	-0.593496	0.755285	0.0260051	0.935228	-0.0774587	0.719032	0.0640247	0.938336	-0.593496	0.755285	0.0260051	0.935228	-0.0774587	0.719032	0
P18135	Ig kappa chain V-III region HAH	8	0.5	-19.733	0.999683	-0.300398	0.602679	0.515592	0.0960866	0.301205	0.196872	-19.733	0.999683	-0.300398	0.602679	0.515592	0.0960866	0.301205	0.196872	0
P19823	Inter-alpha-trypsin inhibitor heavy chain H2	7	0.5	-4.26133	0.419067	-1.08996	0.0200034	-0.289719	0.421574	-0.358675	0.110341	-4.39353	0.408263	-0.99638	0.0200034	-0.262981	0.470275	-0.385315	0.0845371	2
P22352	Glutathione peroxidase 3	7	0.5	-8.61897	0.99995	-0.270992	0.223024	-0.262771	0.443776	-0.193486	0.400709	-9.29153	0.99995	-0.246098	0.467855	-0.165808	0.627299	-0.0462543	0.842192	0
P37802	Transgelin-2	7	0.5	-4.52542	0.99998	-0.235308	0.91769	0.103088	0.786871	0.0560264	0.80939	-16.0964	0.999856	0.129047	1	0.0775275	0.846594	0.031922	0.890745	0
Q1MX18	Protein inscuteable homolog	7	0.5	238.639	0.997548	0.766455	0.05475	0.352674	0.237232	0.282855	0.180484	238.639	0.997548	0.766455	0.05475	0.352674	0.237232	0.282855	0.180484	0
Q562R1	Beta-actin-like protein 2	6	0.5	0.322747	0.776449	-0.498678	0.360704	-0.179191	0.600475	-0.346179	0.0975022	0.322747	0.776449	-0.498678	0.360704	-0.179191	0.600475	-0.346179	0.0975022	0
Q92620	Pre-mRNA-splicing factor ATP-dependent RNA helicase PRP16	5	0.5	0.878768	0.325092	0.0487808	0.820139	0.189679	0.592319	-0.060896	0.777434	0.878768	0.325092	0.0487808	0.820139	0.189679	0.592319	-0.060896	0.777434	0
Q99969	Retinoic acid receptor responder protein 2	7	0.5	-3.30774	0.236077	-0.413351	0.111054	-0.633651	0.0743225	-0.376549	0.0924747	-3.30774	0.236077	-0.413351	0.111054	-0.633651	0.0743225	-0.376549	0.0924747	0
O75882	Attractin	1	0.4	18.4574	0.999926	0.497017	0.701238	0.799269	0.0124377	0.364912	0.125064	18.4574	0.999926	0.497017	0.701238	0.799269	0.0124377	0.364912	0.125064	2
O75882	Attractin	2	0.4	26.9902	0.999616	1.06314	0.263487	0.139353	0.612345	0.0529412	0.847885	53.0202	0.999247	0.667434	0.562188	0.276912	0.291242	0.0264706	0.925796	0
P00738	Haptoglobin	3	0.4	5.57735	0.226122	-0.164614	0.60378	-0.334607	0.350098	-0.315189	0.188708	254.405	0.998692	-0.176314	1	-0.108992	0.790702	-0.0386304	0.875235	0
P00748	Coagulation factor XII	3	0.4	6.37684	0.232367	0.303235	0.294725	0.372167	0.198227	0.294096	0.208172	13.6079	0.389536	0.17195	0.331162	0.353422	0.222558	0.270026	0.249574	0
P01008	Antithrombin-III	3	0.4	8.00621	0.999946	1.13599	0.606469	0.0515506	0.865775	0.0353984	0.89645	9.9658	0.999975	1.03036	0.680594	0.0551343	0.855032	-0.0147493	0.956765	0
P01024	Complement C3	10	0.4	0.191949	0.740015	0.157653	1	-0.0222019	0.95486	-0.145974	0.539158	0.377976	0.547485	-0.139463	0.969929	0.0914195	0.828567	-0.113619	0.633396	0
P01042	Kininogen-1	7	0.4	390.883	0.998189	-0.0628459	0.953047	0.209842	0.722204	0.375	0.169123	390.883	0.998189	-0.0628459	0.953047	0.209842	0.722204	0.375	0.169123	0
P01614	Ig kappa chain V-II region Cum	5	0.4	1.24055	0.257638	-0.444322	0.780186	0.520681	0.152642	0.0587977	0.811028	1.24055	0.257638	-0.444322	0.780186	0.520681	0.152642	0.0587977	0.811028	0
P01614	Ig kappa chain V-II region Cum	6	0.4	-0.240712	0.783118	-0.419422	0.840385	-0.181613	0.656804	0.0843587	0.731328	-0.240712	0.783118	-0.419422	0.840385	-0.181613	0.656804	0.0843587	0.731328	0
P01617	Ig kappa chain V-II region TEW	6	0.4	3.29815	0.199185	0.830417	0.701238	0.419589	0.248138	0.0860026	0.726281	3.29815	0.199185	0.830417	0.701238	0.419589	0.248138	0.0860026	0.726281	0
P01762	Ig heavy chain V-III region TRO	6	0.4	-20.2933	0.999833	-0.427796	0.274281	-0.194814	0.677488	-0.162106	0.520447	-20.2933	0.999833	-0.427796	0.274281	-0.194814	0.677488	-0.162106	0.520447	0
P01780	Ig heavy chain V-III region JON	7	0.4	-0.272306	0.736817	-0.240212	0.356232	-0.116916	0.806962	-0.364515	0.124939	-0.272306	0.736817	-0.240212	0.356232	-0.116916	0.806962	-0.364515	0.124939	0
P01834	Ig kappa chain C region	7	0.4	0.701451	0.43267	0.497247	0.117882	-0.0119049	0.976303	0.0515085	0.849744	0.384265	0.726473	0.636803	0.117882	-0.117598	0.780819	0.151582	0.575207	0
P01859	Ig gamma-2 chain C region	2	0.4	21.4019	0.999853	0.104614	0.7447	0.498486	0.241615	-0.0736377	0.786372	34.7174	0.999742	0.400562	0.367632	0.617811	0.176088	0.00735835	0.978423	0
P01859	Ig gamma-2 chain C region	4	0.4	-449.455	0.997501	0.0293666	0.710825	-0.271507	0.552546	0.228838	0.412006	98.8131	0.999737	-0.0186523	0.767899	0.290068	0.542302	0.164286	0.557961	0
P01859	Ig gamma-2 chain C region	5	0.4	-0.525075	0.665001	-0.477032	0.488371	0.0974037	0.785821	0.10606	0.695847	-1.40988	0.526326	-0.18296	0.645377	0.0351993	0.922308	0.01766	0.948242	0
P02647	Apolipoprotein A-I	10	0.4	-0.0785254	0.932155	-0.139774	0.314999	-0.23499	0.652264	-0.148984	0.530731	0.76593	0.391318	0.426345	1	0.24179	0.564193	0.11061	0.642477	0
P02649	Apolipoprotein E	9	0.4	-19.8225	0.99985	-0.56715	0.440934	-0.489107	0.124088	-0.231052	0.389251	-22.122	0.999856	-0.523299	0.509615	-0.488211	0.118819	-0.103017	0.704202	0
P02671	Fibrinogen alpha chain	10	0.4	0.882176	0.294889	0.066647	0.795936	0.0745258	0.841644	0.0173063	0.94227	-0.0316014	0.966423	-0.185944	0.853428	-0.158506	0.671885	-0.0504139	0.832829	0
P02671	Fibrinogen alpha chain	9	0.4	-0.156953	0.849444	0.0194165	0.655632	0.0151745	0.966373	-0.14625	0.538384	-0.0835717	0.922249	0.06837	0.551631	0.0461361	0.899035	-0.0987565	0.678706	0
P02679	Fibrinogen gamma chain	6	0.4	3.04634	0.999966	-0.312291	0.606469	-0.326113	0.267389	-0.339235	0.198655	2.94901	0.999913	-0.37442	0.606469	-0.24621	0.395693	-0.368733	0.159903	0
P02750	Leucine-rich alpha-2-glycoprotein	5	0.4	-0.280759	0.680915	-0.175902	0.599878	-0.222758	0.586532	-0.342406	0.151289	-0.280759	0.680915	-0.175902	0.599878	-0.222758	0.586532	-0.342406	0.151289	0
P02751	Fibronectin	4	0.4	0.896633	0.201938	0.35285	0.370219	0.308636	0.377325	0.145974	0.539158	0.734476	0.299981	0.450646	0.411896	0.159894	0.652387	0.0872837	0.714432	0
P02774	Vitamin D-binding protein	5	0.4	5.8205	0.999875	-0.187083	0.351049	-0.147121	0.592665	-0.0220751	0.935325	5.8205	0.999875	-0.187083	0.351049	-0.147121	0.592665	-0.0220751	0.935325	0
P02787	Serotransferrin	10	0.4	-1.28814	0.17856	-0.105416	0.30539	-0.509583	0.279748	-0.279157	0.233292	-1.44564	0.166789	-0.150921	0.270271	-0.543615	0.239984	-0.321294	0.167186	0
P02790	Hemopexin	8	0.4	-2.49896	0.449312	-0.0262441	0.544759	-0.266104	0.477803	-0.13011	0.595488	-4.37099	0.352836	-0.0121435	0.442142	-0.287905	0.448053	-0.218023	0.369892	0
P03952	Plasma kallikrein	5	0.4	-0.547913	0.4754	0.233967	0.472668	-0.129832	0.742148	0.048909	0.837755	-0.547913	0.4754	0.233967	0.472668	-0.129832	0.742148	0.048909	0.837755	0
P04220	Ig mu heavy chain disease protein	3	0.4	-29.5781	0.999591	-0.40764	0.957792	-0.105854	0.779635	-0.0264901	0.922424	-37.9853	0.999604	0.0451584	0.635365	-0.194797	0.631803	0.10596	0.69612	0
P04406	Glyceraldehyde-3-phosphate dehydrogenase	5	0.4	-4.87396	0.99995	0.0572803	0.903892	-0.199137	0.411241	-0.156415	0.52252	-4.87396	0.99995	0.0572803	0.903892	-0.199137	0.411241	-0.156415	0.52252	0
P04433	Ig kappa chain V-III region VG	8	0.4	-0.108516	0.870858	-0.177779	0.392879	-0.0769969	0.846424	-0.224567	0.341166	-0.108516	0.870858	-0.177779	0.392879	-0.0769969	0.846424	-0.224567	0.341166	0
P06310	Ig kappa chain V-II region RPMI 6410	5	0.4	115.904	0.999025	1.62595	0.0430893	0.275115	0.208606	0.519122	0.0327285	115.904	0.999025	1.62595	0.0430893	0.275115	0.208606	0.519122	0.0327285	4
P06310	Ig kappa chain V-II region RPMI 6410	7	0.4	-0.104068	0.893131	0.0590399	0.878477	-0.0361126	0.944551	0.0854198	0.753112	-0.104068	0.893131	0.0590399	0.878477	-0.0361126	0.944551	0.0854198	0.753112	0
P06727	Apolipoprotein A-IV	7	0.4	-1.49488	0.490701	-0.136931	0.374937	-0.346713	0.304523	-0.172343	0.492607	-1.49488	0.490701	-0.136931	0.374937	-0.346713	0.304523	-0.172343	0.492607	0
P07357	Complement component C8 alpha chain	8	0.4	-10.3967	0.293393	-0.0792367	0.411896	-0.732072	0.0350418	-0.316624	0.173795	-17.4319	0.457956	-0.117342	0.655632	-0.660565	0.0585265	-0.228421	0.332723	1
P07360	Complement component C8 gamma chain	1	0.4	-0.978366	0.492983	-0.702173	0.492022	-0.0413117	0.913874	-0.0808437	0.742152	-0.978366	0.492983	-0.702173	0.492022	-0.0413117	0.913874	-0.0808437	0.742152	0
P07996	Thrombospondin-1	1	0.4	0.967489	0.639354	-0.245073	0.528849	-0.103198	0.763944	-0.231928	0.325149	2.47839	0.42892	-0.0508563	0.739364	-0.0743026	0.830712	-0.168675	0.477156	0
P0CG04	Ig lambda-1 chain C regions	6	0.4	-6.42516	0.283668	-0.20854	0.400182	-0.00716415	0.98071	-0.138144	0.57276	-1225	0.994819	-0.662236	0.0349867	-0.140481	0.637523	-0.462827	0.0459947	2
P10643	Complement component C7	2	0.4	-22.8132	0.99979	0.066248	1	-0.743611	0.0308354	0.0117734	0.965483	-24.8214	0.99979	0.152743	1	-0.677616	0.0486256	-0.0323768	0.90525	2
P13671	Complement component C6	5	0.4	1.72661	0.271409	-0.0571253	0.657405	0.213563	0.537772	-0.0219491	0.928932	13.148	0.538087	0.0391196	0.442142	0.592203	0.088596	0.0570676	0.816497	0
P15169	Carboxypeptidase N catalytic chain	5	0.4	-0.645056	0.343431	-0.00567416	0.967849	-0.395214	0.292582	-0.00877193	0.97413	-1.36315	0.226614	-0.0017022	0.395041	-0.577954	0.114251	-0.163158	0.502994	0
P15169	Carboxypeptidase N catalytic chain	8	0.4	-20.3451	0.999935	-0.0793444	0.850631	-0.0418775	0.859932	-0.0210923	0.929667	-20.3451	0.999935	-0.0793444	0.850631	-0.0418775	0.859932	-0.0210923	0.929667	0
P19652	Alpha-1-acid glycoprotein 2	8	0.4	-0.595166	0.417167	-0.116545	0.536014	-0.255227	0.646849	0.00883653	0.97409	-0.595166	0.417167	-0.116545	0.536014	-0.255227	0.646849	0.00883653	0.97409	0
P23142	Fibulin-1	5	0.4	9.94519	0.159248	-0.00536719	0.766432	0.537287	0.0589934	-0.022616	0.9246	23.2537	0.406933	-0.00385797	0.602679	0.470516	0.103271	0.0158312	0.947183	0
P25311	Zinc-alpha-2-glycoprotein	7	0.4	-0.851835	0.40781	0.0970729	0.842105	-0.230967	0.484324	-0.0570426	0.816576	-0.851835	0.40781	0.0970729	0.842105	-0.230967	0.484324	-0.0570426	0.816576	0
P27169	Serum paraoxonase/arylesterase 1	5	0.4	2.37835	0.243152	-0.177633	1	0.151282	0.757835	0.224561	0.353768	2.37835	0.243152	-0.177633	1	0.151282	0.757835	0.224561	0.353768	0
P35542	Serum amyloid A-4 protein	10	0.4	-0.95761	0.314663	-0.324065	0.206001	-0.354647	0.476691	-0.344888	0.148154	0.329472	0.699588	-0.16175	0.351062	0.237315	0.660849	-0.240456	0.321384	0
P42684	Abelson tyrosine-protein kinase 2	7	0.4	0.283966	0.784636	0.204658	1	0.134212	0.677732	0.185169	0.44789	0.283966	0.784636	0.204658	1	0.134212	0.677732	0.185169	0.44789	0
P43652	Afamin	1	0.4	0.34309	0.710304	-0.286202	0.435872	0.0792335	0.796555	-0.308852	0.185184	0.34309	0.710304	-0.286202	0.435872	0.0792335	0.796555	-0.308852	0.185184	0
P80108	Phosphatidylinositol-glycan-specific phospholipase D	2	0.4	31.7474	0.999904	-0.355993	0.388412	-0.536329	0.290014	-0.318141	0.247844	31.7474	0.999904	-0.355993	0.388412	-0.536329	0.290014	-0.318141	0.247844	0
Q03591	Complement factor H-related protein 1	1	0.4	19.6812	0.999756	-0.544545	0.521377	0.344435	0.268828	0.0175439	0.945416	19.6812	0.999756	-0.544545	0.521377	0.344435	0.268828	0.0175439	0.945416	0
Q13103	Secreted phosphoprotein 24	7	0.4	-9.19455	0.999991	0.189788	0.742986	-0.115671	0.704666	0.183727	0.480268	-9.19455	0.999991	0.189788	0.742986	-0.115671	0.704666	0.183727	0.480268	0
Q15828	Cystatin-M	8	0.4	5.88032	0.999919	-0.085627	0.796174	0.079127	0.817052	-0.0568771	0.822628	5.88032	0.999919	-0.085627	0.796174	0.079127	0.817052	-0.0568771	0.822628	0
Q9HDC9	Adipocyte plasma membrane-associated protein	5	0.4	1.44465	0.170383	0.510601	0.903892	0.331623	0.424391	-0.00526316	0.985626	1.44465	0.170383	0.510601	0.903892	0.331623	0.424391	-0.00526316	0.985626	0
Q9Y6R7	IgGFc-binding protein	5	0.4	1.28283	0.547609	0.250507	0.350697	0.0622727	0.848614	-0.0511471	0.830432	1.28283	0.547609	0.250507	0.350697	0.0622727	0.848614	-0.0511471	0.830432	0
A0M8Q6	Ig lambda-7 chain C region	8	0.3	13.5543	0.999795	0.556483	0.141858	0.691012	0.00392482	0.343235	0.229572	13.5543	0.999795	0.556483	0.141858	0.691012	0.00392482	0.343235	0.229572	2
O14791	Apolipoprotein L1	6	0.3	-0.344995	0.818694	0.440124	0.280963	-0.391477	0.467009	0.157143	0.575554	-0.344995	0.818694	0.440124	0.280963	-0.391477	0.467009	0.157143	0.575554	0
O43866	CD5 antigen-like	7	0.3	1.18223	0.531289	0.215881	1	0.0122397	0.978172	0.142985	0.6112	1.18223	0.531289	0.215881	1	0.0122397	0.978172	0.142985	0.6112	0
P00734	Prothrombin	7	0.3	18.3141	0.999903	0.699351	0.53582	0.516805	0.231769	0.179213	0.522771	18.3141	0.999903	0.699351	0.53582	0.516805	0.231769	0.179213	0.522771	0
P00747	Plasminogen	8	0.3	9.53352	0.999944	0.599613	0.945055	0.185876	0.375893	-0.116484	0.692996	9.53352	0.999944	0.599613	0.945055	0.185876	0.375893	-0.116484	0.692996	0
P00748	Coagulation factor XII	4	0.3	57.3992	0.999821	0.82425	0.0540793	1.08744	0.0100689	0.537981	0.0385811	57.3992	0.999821	0.82425	0.0540793	1.08744	0.0100689	0.537981	0.0385811	4
P01008	Antithrombin-III	10	0.3	-206.63	0.998999	-0.276378	0.317599	-0.523215	0.229989	-0.16044	0.583826	-206.63	0.998999	-0.276378	0.317599	-0.523215	0.229989	-0.16044	0.583826	0
P01008	Antithrombin-III	6	0.3	-0.44152	0.671965	0.189118	1	-0.175352	0.72125	0.169231	0.562903	-0.703477	0.548513	0.00941846	1	-0.244646	0.638496	0.142857	0.626627	0
P01023	Alpha-2-macroglobulin	8	0.3	-1.78065	0.344862	-0.714975	0.0262238	-0.321318	0.542089	-0.437363	0.119784	-0.244995	0.835253	-0.104209	0.455711	0.0106166	0.982027	-0.107692	0.715634	1
P01024	Complement C3	9	0.3	-0.30855	0.747017	0.221967	0.43956	-0.159658	0.745843	0.0679178	0.809942	-0.1924	0.829715	0.34727	0.859141	-0.148514	0.744486	0.0268097	0.924441	0
P01617	Ig kappa chain V-II region TEW	8	0.3	-506.53	0.99516	-0.787154	0.128205	-0.481291	0.255684	-0.424176	0.132342	-506.53	0.99516	-0.787154	0.128205	-0.481291	0.255684	-0.424176	0.132342	0
P01620	Ig kappa chain V-III region SIE	7	0.3	-0.229178	0.828672	0.272975	0.954645	-0.214213	0.371569	-0.121865	0.665268	-0.229178	0.828672	0.272975	0.954645	-0.214213	0.371569	-0.121865	0.665268	0
P01700	Ig lambda chain V-I region HA	2	0.3	89.2442	0.999806	0.952708	0.00407925	0.49611	0.358841	0.77313	0.00118335	89.2442	0.999806	0.952708	0.00407925	0.49611	0.358841	0.77313	0.00118335	4
P01700	Ig lambda chain V-I region HA	5	0.3	14.3027	0.999962	0.432541	0.259324	0.25857	0.574031	0.348018	0.222717	14.3027	0.999962	0.432541	0.259324	0.25857	0.574031	0.348018	0.222717	0
P01768	Ig heavy chain V-III region CAM	1	0.3	-12.1916	0.999874	0.741773	0.396892	-0.24108	0.273392	0.285205	0.302837	-12.1916	0.999874	0.741773	0.396892	-0.24108	0.273392	0.285205	0.302837	0
P01780	Ig heavy chain V-III region JON	2	0.3	44.4932	0.999665	0.388156	0.612587	0.340466	0.30748	0.270126	0.330208	44.4932	0.999665	0.388156	0.612587	0.340466	0.30748	0.270126	0.330208	0
P01781	Ig heavy chain V-III region GAL	3	0.3	-1.73662	0.999986	-0.204598	0.930736	-0.156501	0.806952	-0.150342	0.659047	-1.73662	0.999986	-0.204598	0.930736	-0.156501	0.806952	-0.150342	0.659047	0
P01834	Ig kappa chain C region	1	0.3	77.1798	0.999466	0.978469	0.0142191	0.870421	0.0568367	0.57424	0.025173	77.1798	0.999466	0.978469	0.0142191	0.870421	0.0568367	0.57424	0.025173	4
P01859	Ig gamma-2 chain C region	1	0.3	-80.3724	0.999556	-0.948855	0.0479798	-0.294948	0.63408	-0.647987	0.0226858	-80.3724	0.999556	-0.948855	0.0479798	-0.294948	0.63408	-0.647987	0.0226858	4
P01860	Ig gamma-3 chain C region	10	0.3	4.18502	0.402429	0.846537	0.120591	0.493041	0.316147	0.420018	0.119063	102.696	0.999179	0.509844	0.0721057	0.61818	0.180054	0.387846	0.153163	0
P01860	Ig gamma-3 chain C region	7	0.3	-0.00354215	0.998161	-0.251854	0.534965	-0.00854849	0.989125	-0.0417582	0.891519	0.668009	0.792206	-0.145254	0.259324	0.156421	0.846778	-0.0593407	0.843784	0
P01861	Ig gamma-4 chain C region	1	0.3	1268.62	0.997514	0.282696	0.141858	0.825108	0.0775316	0.514852	0.0595788	1268.62	0.997514	0.282696	0.141858	0.825108	0.0775316	0.514852	0.0595788	0
P01871	Ig mu chain C region	8	0.3	0.635374	0.738479	-0.0574203	0.53582	0.0965006	0.802591	0.0357462	0.899358	0.635374	0.738479	-0.0574203	0.53582	0.0965006	0.802591	0.0357462	0.899358	0
P02675	Fibrinogen beta chain	10	0.3	86.5812	0.999375	-0.0961106	0.463403	0.546165	0.23832	0.0857909	0.761126	386.552	0.997884	0.00230974	0.396892	0.397681	0.391135	0.0411081	0.884348	0
P02675	Fibrinogen beta chain	9	0.3	0.0859128	0.906007	0.127492	0.594073	-0.0805502	0.877286	-0.276236	0.318952	0.026701	0.970947	-0.000149914	0.953047	-0.117378	0.818231	-0.209868	0.452821	0
P02679	Fibrinogen gamma chain	3	0.3	36.6785	0.999613	-0.231772	0.825175	0.383041	0.358676	-0.0494505	0.877523	36.6785	0.999613	-0.231772	0.825175	0.383041	0.358676	-0.0494505	0.877523	0
P02746	Complement C1q subcomponent subunit B	5	0.3	5.53379	0.999978	-0.115903	1	0.167397	0.656811	-0.075	0.792571	5.53379	0.999978	-0.115903	1	0.167397	0.656811	-0.075	0.792571	0
P02748	Complement component C9	1	0.3	-62.383	0.999307	-0.799092	0.111888	-0.498465	0.214416	-0.631464	0.01543	-62.383	0.999307	-0.799092	0.111888	-0.498465	0.214416	-0.631464	0.01543	2
P02748	Complement component C9	2	0.3	-229.795	0.998648	-0.575319	0.272128	-0.242695	0.524719	-0.171429	0.540611	-229.795	0.998648	-0.575319	0.272128	-0.242695	0.524719	-0.171429	0.540611	0
P02748	Complement component C9	7	0.3	15.5629	0.999927	-0.306395	0.231857	0.0126885	0.970759	-0.425116	0.114186	15.5629	0.999927	-0.306395	0.231857	0.0126885	0.970759	-0.425116	0.114186	0
P02766	Transthyretin	6	0.3	-14.7872	0.999906	-0.0839508	1	0.372903	0.193452	0.136364	0.693511	-14.7872	0.999906	-0.0839508	1	0.372903	0.193452	0.136364	0.693511	0
P04003	C4b-binding protein alpha chain	9	0.3	2.19245	0.156212	0.932136	0.0205128	0.611948	0.142758	0.414656	0.124345	2.19245	0.156212	0.932136	0.0205128	0.611948	0.142758	0.414656	0.124345	2
P04070	Vitamin K-dependent protein C	5	0.3	39.9703	0.999915	0.44825	0.141858	0.385314	0.102865	0.279736	0.332735	39.9703	0.999915	0.44825	0.141858	0.385314	0.102865	0.279736	0.332735	0
P04196	Histidine-rich glycoprotein	2	0.3	-1.34582	0.999984	-0.0324643	0.851815	-0.0591688	0.877466	-0.0286979	0.922421	-1.34582	0.999984	-0.0324643	0.851815	-0.0591688	0.877466	-0.0286979	0.922421	0
P04196	Histidine-rich glycoprotein	6	0.3	22.9929	0.999368	-0.295982	0.804779	-0.025538	0.957953	0.0110011	0.970226	22.9929	0.999368	-0.295982	0.804779	-0.025538	0.957953	0.0110011	0.970226	0
P04206	Ig kappa chain V-III region GOL	6	0.3	-10.6964	0.999966	1.22219	0.329004	-0.0381732	0.937012	0.0363636	0.924426	-10.6964	0.999966	1.22219	0.329004	-0.0381732	0.937012	0.0363636	0.924426	0
P04220	Ig mu heavy chain disease protein	1	0.3	-72.9981	0.999281	-0.280243	0.688911	-0.312903	0.402324	-0.121646	0.665836	0.326551	0.883404	-0.138805	0.863936	0.0189536	0.959795	0.168158	0.549131	0
P04220	Ig mu heavy chain disease protein	2	0.3	-27.7212	0.999963	0.0831383	0.662005	-0.720631	0.127372	0.041943	0.886791	-0.379993	0.999997	0.129848	0.851815	-0.130702	0.746549	0.125829	0.668196	0
P04220	Ig mu heavy chain disease protein	5	0.3	2.67769	0.999975	-0.148847	0.724165	-0.741917	0.193671	0.0879121	0.778501	2.84226	0.999985	-0.352878	0.832945	-0.633834	0.189051	-0.192308	0.529185	0
P05156	Complement factor I	4	0.3	-0.295779	0.788249	0.0510258	0.612587	0.118846	0.756691	0.0661897	0.814699	-0.295779	0.788249	0.0510258	0.612587	0.118846	0.756691	0.0661897	0.814699	0
P05156	Complement factor I	6	0.3	-0.625687	0.492469	-0.166317	0.863936	-0.183865	0.71561	-0.366399	0.179198	-0.625687	0.492469	-0.166317	0.863936	-0.183865	0.71561	-0.366399	0.179198	0
P05543	Thyroxine-binding globulin	8	0.3	-8.80353	0.999921	0.00475653	0.863936	-0.0926389	0.795701	-0.103757	0.712886	-8.80353	0.999921	0.00475653	0.863936	-0.0926389	0.795701	-0.103757	0.712886	0
P06310	Ig kappa chain V-II region RPMI 6410	8	0.3	36.6369	0.999938	-0.921244	0.0727273	0.840433	0.577701	-0.444834	0.147339	36.6369	0.999938	-0.921244	0.0727273	0.840433	0.577701	-0.444834	0.147339	0
P06396	Gelsolin	4	0.3	262.661	0.998477	0.0226879	0.955089	0.445992	0.330266	-0.0786417	0.780563	163.782	0.999342	0.387153	1	0.489644	0.278223	-0.0697051	0.805028	0
P06396	Gelsolin	6	0.3	-0.127425	0.880988	0.227473	0.754579	-0.0245074	0.97274	-0.127754	0.663392	-0.127425	0.880988	0.227473	0.754579	-0.0245074	0.97274	-0.127754	0.663392	0
P07357	Complement component C8 alpha chain	2	0.3	-60.9361	0.999468	-0.0177244	0.851815	-0.259061	0.490192	0.0725275	0.808314	-60.9361	0.999468	-0.0177244	0.851815	-0.259061	0.490192	0.0725275	0.808314	0
P07360	Complement component C8 gamma chain	8	0.3	-4.2953	0.360657	0.479201	0.208625	-0.622753	0.305898	0.195604	0.502198	-4.2953	0.360657	0.479201	0.208625	-0.622753	0.305898	0.195604	0.502198	0
P10643	Complement component C7	3	0.3	-16.908	0.99981	-0.337636	0.490842	-0.27967	0.510461	-0.147253	0.615812	-16.908	0.99981	-0.337636	0.490842	-0.27967	0.510461	-0.147253	0.615812	0
P14174	Macrophage migration inhibitory factor	8	0.3	5.00624	0.999981	-0.257914	0.901515	0.728089	0.280032	0.0110011	0.970226	5.00624	0.999981	-0.257914	0.901515	0.728089	0.280032	0.0110011	0.970226	0
P15153	Ras-related C3 botulinum toxin substrate 2	7	0.3	9.77475	0.999978	0.325966	1	0.609882	0.287202	0.0681319	0.820101	9.77475	0.999978	0.325966	1	0.609882	0.287202	0.0681319	0.820101	0
P19652	Alpha-1-acid glycoprotein 2	4	0.3	13.1263	0.999831	0.439684	0.246753	-0.212453	0.488344	0.236364	0.485476	13.1263	0.999831	0.439684	0.246753	-0.212453	0.488344	0.236364	0.485476	0
P19827	Inter-alpha-trypsin inhibitor heavy chain H1	6	0.3	-0.167519	0.810306	-0.0659504	0.863936	-0.0509145	0.921245	0.0160858	0.954626	-0.178459	0.800096	-0.186042	0.954645	-0.0246207	0.962107	0.0214477	0.939524	0
P23142	Fibulin-1	1	0.3	117.167	0.999046	0.398626	0.694328	0.63429	0.102544	0.0697051	0.805028	2.46931	0.735232	0.0934815	1	0.412169	0.361943	0.0250224	0.929466	0
P25311	Zinc-alpha-2-glycoprotein	6	0.3	145.964	0.999805	0.507914	0.534965	0.209282	0.625582	0.116484	0.692996	145.964	0.999805	0.507914	0.534965	0.209282	0.625582	0.116484	0.692996	0
P29622	Kallistatin	4	0.3	-4.13531	0.999976	-0.255782	0.153535	0.0510488	0.930843	-0.401418	0.195884	-4.13531	0.999976	-0.255782	0.153535	0.0510488	0.930843	-0.401418	0.195884	0
P35858	Insulin-like growth factor-binding protein complex acid labile subunit	3	0.3	41.6496	0.999628	0.810937	0.413586	0.405799	0.209839	0.164835	0.573323	43.7896	0.999627	0.757629	0.662005	0.407931	0.213107	0.103297	0.727041	0
P55056	Apolipoprotein C-IV	10	0.3	0.31328	0.68516	0.169632	0.955089	0.18665	0.721908	-0.0571939	0.839558	0.31328	0.68516	0.169632	0.955089	0.18665	0.721908	-0.0571939	0.839558	0
P55056	Apolipoprotein C-IV	9	0.3	1.62798	0.193931	0.540017	0.151981	0.738796	0.273819	0.0911529	0.746635	1.62798	0.193931	0.540017	0.151981	0.738796	0.273819	0.0911529	0.746635	0
P61224	Ras-related protein Rap-1b	6	0.3	16.822	0.999922	-0.277336	0.530303	0.433215	0.525021	-0.391608	0.209564	12.0003	0.999989	-0.424155	0.343434	0.341304	0.599637	-0.41958	0.176577	0
P61626	Lysozyme C	7	0.3	-84179.2	0.968094	-0.73516	0.282384	-0.751756	0.179854	-0.340659	0.233428	-84179.2	0.968094	-0.73516	0.282384	-0.751756	0.179853	-0.340659	0.233428	0
P62979	Ubiquitin-40S ribosomal protein S27a	9	0.3	-10.9024	0.999941	-1.10354	0.109091	0.126991	0.862634	-0.550482	0.0792965	-10.9024	0.999941	-1.10354	0.109091	0.126991	0.862634	-0.550482	0.0792965	0
Q14624	Inter-alpha-trypsin inhibitor heavy chain H4	7	0.3	-1.15049	0.541169	-0.347522	0.344988	-0.314799	0.390187	-0.545655	0.0435563	-1.20388	0.526441	-0.338792	0.662005	-0.214732	0.591249	-0.250825	0.387065	1
Q92954	Proteoglycan 4	1	0.3	-10.6528	0.999876	-0.338209	0.710373	-0.291658	0.343726	-0.0637363	0.831925	-10.6528	0.999876	-0.338209	0.710373	-0.291658	0.343726	-0.0637363	0.831925	0
Q9Y490	Talin-1	2	0.3	-0.936032	0.251119	-0.51729	0.678655	-0.539234	0.237407	-0.348838	0.202548	-1.03804	0.246127	-0.342776	0.678655	-0.555895	0.205844	-0.288015	0.297888	0
O00187	Mannan-binding lectin serine protease 2	7	0.2	18.2211	0.999856	0.0939062	0.714286	0.380959	0.603911	0.00836827	0.982953	18.2211	0.999856	0.0939062	0.714286	0.380959	0.603911	0.00836827	0.982953	0
O00533	Neural cell adhesion molecule L1-like protein	2	0.2	-265.186	0.998882	-0.178311	1	-0.258707	0.827497	-0.127273	0.732887	-265.186	0.998882	-0.178311	1	-0.258707	0.827497	-0.127273	0.732887	0
O43866	CD5 antigen-like	6	0.2	214.957	0.999291	0.755885	0.0666667	-0.0870509	0.914212	0.376901	0.283003	214.957	0.999291	0.755885	0.0666667	-0.0870509	0.914212	0.376901	0.283003	0
O95445	Apolipoprotein M	8	0.2	-10.3078	0.999885	-0.612038	0.261905	-0.907716	0.127864	-0.267785	0.48603	-10.3078	0.999885	-0.612038	0.261905	-0.907716	0.127864	-0.267785	0.48603	0
P00450	Ceruloplasmin	10	0.2	-780.781	0.99869	0.0622935	0.761905	-0.503985	0.485122	-0.273557	0.444399	-780.781	0.99869	0.0622935	0.761905	-0.503985	0.485122	-0.273557	0.444399	0
P00450	Ceruloplasmin	7	0.2	15.9985	0.999876	-0.450506	0.904762	0.473429	0.377055	-0.0585779	0.881007	15.7519	0.999883	-0.210191	0.730159	0.633041	0.221916	0.0167365	0.965913	0
P00736	Complement C1r subcomponent	2	0.2	-11.5135	0.999976	-0.213502	0.547619	-0.475286	0.294512	-0.233333	0.551709	-11.5135	0.999976	-0.213502	0.547619	-0.475286	0.294512	-0.233333	0.551709	0
P00748	Coagulation factor XII	2	0.2	-38.8086	0.999778	-1.203	0.352381	-0.0812563	0.888156	-0.127273	0.732887	-38.8086	0.999778	-1.203	0.352381	-0.0812563	0.888156	-0.127273	0.732887	0
P00751	Complement factor B	5	0.2	-71.3731	0.999736	0.897798	0.420635	-0.827017	0.353728	-0.030303	0.94571	47.3118	0.999725	0.894192	0.222222	2.80148	0.00123616	0.00606061	1	1
P01011	Alpha-1-antichymotrypsin	1	0.2	-32.1554	0.999784	0.614322	0.7	-2.4463	NA	0.485714	0.355556	-32.1554	0.999784	0.614322	0.7	-2.4463	NA	0.485714	0.355556	0
P01011	Alpha-1-antichymotrypsin	10	0.2	107.667	0.999226	0.347549	0.761905	0.401574	0.565293	-0.00606061	1	107.667	0.999226	0.347549	0.761905	0.401574	0.565293	-0.00606061	1	0
P01023	Alpha-2-macroglobulin	10	0.2	-0.462392	0.815497	0.731253	0.47619	0.00209813	0.998582	0.0181818	0.972841	-131.877	0.998909	0.149611	0.914286	-0.615786	0.60069	-0.0666667	0.864754	0
P01042	Kininogen-1	8	0.2	-110.836	0.998955	-0.787777	0.47619	-0.565818	0.390695	-0.369697	0.295604	-110.836	0.998955	-0.787777	0.47619	-0.565818	0.390695	-0.369697	0.295604	0
P01593	Ig kappa chain V-I region AG	6	0.2	4.52096	0.999989	-0.793113	0.904762	0.277649	0.517967	-0.0333333	0.948391	4.52096	0.999989	-0.793113	0.904762	0.277649	0.517967	-0.0333333	0.948391	0
P01616	Ig kappa chain V-II region MIL	6	0.2	-4.78692	0.999983	0.135369	1	-0.625611	0.136515	-0.0714286	0.906349	-2.83296	0.999983	0.145191	0.857143	-0.37256	0.104082	0.142857	0.78254	0
P01621	Ig kappa chain V-III region NG9	8	0.2	144.027	0.999652	0.375195	0.914286	0.836682	0.388353	0.187879	0.607567	144.027	0.999652	0.375195	0.914286	0.836682	0.388353	0.187879	0.607567	0
P01700	Ig lambda chain V-I region HA	10	0.2	-107.299	0.999196	-0.391089	0.609524	-0.524923	0.464262	-0.563636	0.0957916	-107.299	0.999196	-0.391089	0.609524	-0.524923	0.464262	-0.563636	0.0957916	0
P01764	Ig heavy chain V-III region 23	3	0.2	15.7743	0.999906	1.25149	0.380952	1.48161	0.224303	0.607143	0.166667	15.7743	0.999906	1.25149	0.380952	1.48161	0.224303	0.607143	0.166667	0
P01768	Ig heavy chain V-III region CAM	6	0.2	6.93863	0.999947	1.12138	0.555556	-0.238171	0.560262	0.133333	0.743541	6.93863	0.999947	1.12138	0.555556	-0.238171	0.560262	0.133333	0.743541	0
P01771	Ig heavy chain V-III region HIL	7	0.2	12.0266	0.999917	-0.77018	0.0952381	-0.138984	0.682356	-0.750014	0.0124753	12.0266	0.999917	-0.77018	0.0952381	-0.138984	0.682356	-0.750014	0.0124753	2
P01771	Ig heavy chain V-III region HIL	8	0.2	4.02869	0.999944	-0.680996	0.555556	0.102257	0.789337	0.092051	0.813794	4.02869	0.999944	-0.680996	0.555556	0.102257	0.789337	0.092051	0.813794	0
P01780	Ig heavy chain V-III region JON	8	0.2	23.202	0.999713	-0.581758	0.690476	0.506766	0.526721	-0.0668696	0.854375	23.202	0.999713	-0.581758	0.690476	0.506766	0.526721	-0.0668696	0.854375	0
P01781	Ig heavy chain V-III region GAL	1	0.2	-18.2555	0.999914	0.301324	0.888889	-0.159369	0.709314	0.236364	0.513898	-18.2555	0.999914	0.301324	0.888889	-0.159369	0.709314	0.236364	0.513898	0
P01834	Ig kappa chain C region	10	0.2	1003.03	0.99781	-0.883174	0.257143	0.626917	0.549892	-0.115152	0.758833	1003.03	0.99781	-0.883174	0.257143	0.626917	0.549892	-0.115152	0.758833	0
P01834	Ig kappa chain C region	2	0.2	-15.4018	0.999949	0.321642	0.761905	0.378493	0.510543	0.163636	0.656721	-15.4018	0.999949	0.321642	0.761905	0.378493	0.510543	0.163636	0.656721	0
P01834	Ig kappa chain C region	5	0.2	29.0987	0.99976	1.43675	0.516667	0.133776	0.718922	-0.188451	0.602095	29.0987	0.99976	1.43675	0.516667	0.133776	0.718922	-0.188451	0.602095	0
P01871	Ig mu chain C region	9	0.2	-126	0.99922	-0.442712	0.761905	-0.434859	0.696831	-0.393939	0.262887	-126	0.99922	-0.442712	0.761905	-0.434859	0.696831	-0.393939	0.262887	0
P01876	Ig alpha-1 chain C region	10	0.2	328.224	0.998513	0.381978	0.914286	0.469243	0.507906	-0.0909091	0.811417	1.33028	0.534161	0.182554	0.914286	0.377193	0.613701	-0.187879	0.607567	0
P01876	Ig alpha-1 chain C region	9	0.2	98.3866	0.999985	0.136652	0.609524	0.811472	0.282691	-0.0545455	0.891639	94.1475	0.999749	0.430846	0.761905	0.785138	0.296615	-0.0909091	0.811417	0
P02647	Apolipoprotein A-I	3	0.2	40.4088	0.999599	0.612411	0.420635	0.940889	0.150283	0.454545	0.190932	40.4088	0.999599	0.612411	0.420635	0.940889	0.150283	0.454545	0.190932	0
P02649	Apolipoprotein E	10	0.2	-10.7177	0.999991	0.585187	0.47619	0.032515	0.962099	0.187879	0.607567	8.53487	0.999976	0.352003	0.609524	0.264539	0.681696	0.187879	0.607567	0
P02656	Apolipoprotein C-III	8	0.2	80.4454	0.999716	0.0446084	1	0.563132	0.243257	0.260606	0.469675	80.4454	0.999716	0.0446084	1	0.563132	0.243257	0.260606	0.469675	0
P02735	Serum amyloid A-1 protein / Serum amyloid A-2 protein	8	0.2	-3.42887e-09	1	0.487126	0.571429	-0.0636747	0.411827	0.2965	0.518477	-3.5e-09	1	0.371219	1	-0.0616565	0.401746	-0.185312	0.690778	0
P02747	Complement C1q subcomponent subunit C	7	0.2	-9.20813	0.999888	-0.58653	1	0.131448	0.833745	-0.276153	0.471962	-9.20813	0.999888	-0.58653	1	0.131448	0.833745	-0.276153	0.471962	0
P02748	Complement component C9	3	0.2	8.74841	0.999896	-0.0648073	0.888889	0.120203	0.7636	-0.716667	0.0368662	8.74841	0.999896	-0.0648073	0.888889	0.120203	0.7636	-0.716667	0.0368662	2
P02749	Beta-2-glycoprotein 1	8	0.2	-17.8495	0.999933	-0.609323	0.857143	-0.0359491	0.984394	-0.414431	0.355269	-17.8495	0.999933	-0.609323	0.857143	-0.0359491	0.984394	-0.414431	0.355269	0
P02750	Leucine-rich alpha-2-glycoprotein	4	0.2	-2.5037e-07	1	0.0569237	0.8	-1.59974	NA	0.0857143	0.919444	-2.5e-07	1	0.0569237	0.8	-1.59974	NA	0.0857143	0.919444	0
P02751	Fibronectin	8	0.2	-1.66868	0.999992	0.493646	0.904762	-0.417747	0.640139	-0.0166667	0.98157	-1.66868	0.999992	0.493646	0.904762	-0.417747	0.640139	-0.0166667	0.98157	0
P02765	Alpha-2-HS-glycoprotein	4	0.2	198.374	0.999973	-1.49961	0.785714	1.02489	0.779754	-0.119048	0.793006	198.374	0.999973	-1.49961	0.785714	1.02489	0.779754	-0.119048	0.793006	0
P04003	C4b-binding protein alpha chain	10	0.2	105.493	0.999627	0.112191	0.761905	0.223751	0.692317	-0.309091	0.387055	144.685	0.999637	-0.0870283	1	0.228677	0.712856	-0.418182	0.232418	0
P04004	Vitronectin	7	0.2	2.56505	0.999987	0.220966	1	-0.127944	0.813898	-0.151976	0.675124	2.56505	0.999987	0.220966	1	-0.127944	0.813898	-0.151976	0.675124	0
P04114	Apolipoprotein B-100	10	0.2	2.07861	0.743414	0.441277	0.761905	-0.198224	0.810058	0.2	0.583541	-96.5999	0.999648	-0.225777	1	-1.05272	0.249288	-0.272727	0.448272	0
P04114	Apolipoprotein B-100	4	0.2	-2.08802	0.999986	-0.248046	0.228571	-0.259441	0.293216	-0.607143	0.166667	-2.08802	0.999986	-0.248046	0.228571	-0.259441	0.293216	-0.607143	0.166667	0
P04114	Apolipoprotein B-100	6	0.2	4.57303e-07	1	0.0848605	0.914286	0.41932	0.0034471	0.0306772	0.932957	4.57e-07	1	0.0848605	0.914286	0.41932	0.0034471	0.0306772	0.932957	2
P04217	Alpha-1B-glycoprotein	2	0.2	1.07932e-07	1	-0.506078	0.761905	-0.0165118	0.916674	0.128844	0.722786	1.08e-07	1	-0.506078	0.761905	-0.0165118	0.916674	0.128844	0.722786	0
P04220	Ig mu heavy chain disease protein	4	0.2	2.38517e-08	1	-0.612035	1	0.158989	NA	-0.0857143	0.919444	1.28e-10	1	-0.547376	1	0.157151	NA	-0.0857143	0.919444	0
P04220	Ig mu heavy chain disease protein	6	0.2	-356.26	0.999416	-0.00202566	0.914286	-1.32863	0.365184	-0.00607906	0.986703	-356.26	0.999416	-0.00202565	0.914286	-1.32863	0.365184	-0.00607905	0.986703	0
P05543	Thyroxine-binding globulin	9	0.2	2.77049	0.99998	0.0339493	0.730159	0.241472	0.678993	0.233333	0.551709	2.77049	0.99998	0.0339493	0.730159	0.241472	0.678993	0.233333	0.551709	0
P06727	Apolipoprotein A-IV	6	0.2	-36.256	0.999862	0.853409	0.285714	-1.53448	0.217941	0.383333	0.3125	-26.7849	0.999771	0.276463	0.555556	0.205888	0.830314	0.0666667	0.880093	0
P07225	Vitamin K-dependent protein S	1	0.2	-16.682	0.999862	-0.64742	0.309524	-0.803768	0.15035	-0.455929	0.185397	-18.9481	0.999899	-0.557372	0.420635	-0.980754	0.0846733	-0.534957	0.111088	0
P07357	Complement component C8 alpha chain	1	0.2	634.791	0.997704	0.0458614	0.914286	-0.0244219	0.973265	-0.321212	0.367684	215.054	0.998592	-0.0454018	0.914286	0.0647081	0.928543	-0.115152	0.758833	0
P07357	Complement component C8 alpha chain	6	0.2	12.2211	0.999942	0.294803	0.904762	-0.525706	0.711783	-0.0666667	0.880093	12.2211	0.999942	0.294803	0.904762	-0.525706	0.711783	-0.0666667	0.880093	0
P07737	Profilin-1	7	0.2	-1.75509e-11	1	0.296127	1	-0.0311942	0.829438	-0.116573	0.748433	-1.76e-11	1	0.296127	1	-0.0311942	0.829438	-0.116573	0.748433	0
P08697	Alpha-2-antiplasmin	4	0.2	-8.32745e-07	1	-0.548536	0.114286	0.523084	0.20686	-0.504525	0.248203	-8.33e-07	1	-0.548536	0.114286	0.523084	0.20686	-0.504525	0.248203	0
P09871	Complement C1s subcomponent	4	0.2	-16.6404	0.999912	-0.301493	0.533333	-0.0192502	0.969147	-0.187879	0.607567	-16.6404	0.999912	-0.301493	0.533333	-0.0192502	0.969147	-0.187879	0.607567	0
P0C0L4	Complement C4-A	10	0.2	175.254	0.999463	0.218031	0.257143	0.290663	0.6814	0.401218	0.250496	226.551	0.999185	0.29536	0.609524	0.0816373	0.897598	0.145897	0.687557	0
P0CG04	Ig lambda-1 chain C regions	10	0.2	121.46	0.999552	0.463577	0.352381	1.30451	0.273154	0.127273	0.732887	121.46	0.999552	0.463577	0.352381	1.30451	0.273154	0.127273	0.732887	0
P10643	Complement component C7	1	0.2	11.6871	0.999923	0.188823	0.730159	-0.0286177	0.966494	-0.05	0.911618	11.6871	0.999923	0.188823	0.730159	-0.0286177	0.966494	-0.05	0.911618	0
P10909	Clusterin	6	0.2	-92.5597	0.999753	-0.0619494	0.914286	-0.927608	0.340742	-0.212121	0.559908	-0.441886	0.902716	0.0579239	0.914286	0.126206	0.93658	-0.0787879	0.838004	0
P10909	Clusterin	7	0.2	-60.7949	0.999705	-1.07462	0.257143	-0.51383	0.458248	-0.442424	0.204201	-55.1778	0.999802	-1.02834	0.257143	-0.57049	0.419034	-0.454545	0.190932	0
P13671	Complement component C6	1	0.2	-56.6956	0.999633	-0.987449	0.833333	-0.58391	0.319954	-0.338502	0.3387	-56.6956	0.999633	-0.987449	0.833333	-0.58391	0.319954	-0.338502	0.3387	0
P13671	Complement component C6	6	0.2	-12.2581	0.999929	-0.374785	0.383333	-0.794389	0.214994	-0.175758	0.631967	-12.2581	0.999929	-0.374785	0.383333	-0.794389	0.214994	-0.175758	0.631967	0
P15169	Carboxypeptidase N catalytic chain	7	0.2	-2.59647	0.999997	0.631325	0.516667	-0.465078	0.566152	0.133739	0.712622	-16.5592	0.999995	0.460731	0.516667	-0.518731	0.522192	0.267478	0.454986	0
P18206	Vinculin	2	0.2	-9.43235	0.999986	0.329863	0.857143	-0.367806	0.756648	-0.0357143	0.963492	-9.43235	0.999986	0.329863	0.857143	-0.367806	0.756648	-0.0357143	0.963492	0
P19823	Inter-alpha-trypsin inhibitor heavy chain H2	10	0.2	184.997	0.999016	0.0465522	0.914286	0.219339	0.810411	0.139394	0.707204	184.997	0.999016	0.0465522	0.914286	0.219339	0.810411	0.139394	0.707204	0
P19823	Inter-alpha-trypsin inhibitor heavy chain H2	8	0.2	4.16198	0.999997	0.726759	0.285714	-1.34181	0.329985	0.15	0.708069	-30.1906	0.999883	0.625249	0.0634921	0.984232	0.506628	0.516667	0.1618	0
P19827	Inter-alpha-trypsin inhibitor heavy chain H1	10	0.2	247.884	0.998569	1.45677	0.171429	0.719301	0.493401	0.309091	0.387055	72.958	0.999627	0.355761	0.352381	0.983622	0.361134	0.454545	0.190932	0
P19827	Inter-alpha-trypsin inhibitor heavy chain H1	4	0.2	-52.9665	0.999588	0.562434	0.0666667	0.338976	0.58524	0.660606	0.0440266	-52.9665	0.999588	0.562434	0.0666667	0.338976	0.58524	0.660606	0.0440266	2
P20851	C4b-binding protein beta chain	4	0.2	-1.85599e-08	1	-0.0490597	0.8	0.120104	NA	0.2	0.713889	-1.86e-08	1	-0.0490597	0.8	0.120104	NA	0.2	0.713889	0
P22460	Potassium voltage-gated channel subfamily A member 5	5	0.2	-40.6786	0.999983	-0.599491	0.5	0.124845	0.928304	-0.6	0.0967978	-40.6786	0.999983	-0.599491	0.5	0.124845	0.928304	-0.6	0.0967978	0
P23142	Fibulin-1	3	0.2	13.4674	0.999894	0.226783	0.309524	0.162534	0.621599	0.243907	0.497078	16.0515	0.999885	0.347791	0.309524	0.296791	0.401116	0.243907	0.497078	0
P25311	Zinc-alpha-2-glycoprotein	8	0.2	-15.1034	0.999832	-0.422932	1	-0.0201089	0.965413	0.0833333	0.843182	-15.1034	0.999832	-0.422932	1	-0.0201089	0.965413	0.0833333	0.843182	0
P27918	Properdin	4	0.2	505.106	0.998797	0.150097	0.84127	0.399088	0.627131	0.139394	0.707204	505.106	0.998797	0.150097	0.84127	0.399088	0.627131	0.139394	0.707204	0
P31944	Caspase-14	8	0.2	53.76	0.999726	0.479206	0.114286	-0.50664	0.409391	0.284848	0.42736	34.2258	0.999642	0.44746	0.171429	-0.319907	0.590914	0.260606	0.469675	0
P32119	Peroxiredoxin-2	6	0.2	-2.81519	0.999985	-1.07065	0.47619	0.700795	0.34029	-0.187879	0.607567	-2.81519	0.999985	-1.07065	0.47619	0.700795	0.34029	-0.187879	0.607567	0
P35542	Serum amyloid A-4 protein	6	0.2	22.6116	0.999783	-0.0537647	0.914286	0.613053	0.234683	-0.115152	0.758833	22.6116	0.999783	-0.0537647	0.914286	0.613053	0.234683	-0.115152	0.758833	0
P36980	Complement factor H-related protein 2	8	0.2	-29.3221	0.999852	-0.386819	0.412698	-0.572657	0.283639	-0.225943	0.558846	-29.3221	0.999852	-0.386819	0.412698	-0.572657	0.283639	-0.225943	0.558846	0
P42684	Abelson tyrosine-protein kinase 2	8	0.2	4.86833	0.999988	0.426831	0.547619	-0.0360132	0.957442	0.233333	0.551709	4.86833	0.999988	0.426831	0.547619	-0.0360132	0.957442	0.233333	0.551709	0
P48059	LIM and senescent cell antigen-like-containing domain protein 1	5	0.2	-15.5846	0.999947	-0.105441	0.888889	-0.345337	0.51523	-0.0909091	0.811417	-15.5846	0.999947	-0.105441	0.888889	-0.345337	0.51523	-0.0909091	0.811417	0
P49747	Cartilage oligomeric matrix protein	3	0.2	-0.328038	0.999998	0.655392	0.730159	0.357973	0.669768	0.4	0.291193	-0.328038	0.999998	0.655392	0.730159	0.357973	0.669768	0.4	0.291193	0
P55058	Phospholipid transfer protein	4	0.2	30.3537	0.999961	0.343435	1	3.01358	0.0431064	0.0333333	0.948391	30.3537	0.999961	0.343435	1	3.01358	0.0431064	0.0333333	0.948391	2
P60709	Actin, cytoplasmic 1	6	0.2	-9.06416	0.999925	-1.14052	0.380952	-0.39507	0.388323	-0.616667	0.0857253	-9.06416	0.999925	-1.14052	0.380952	-0.39507	0.388323	-0.616667	0.0857253	0
P60709	Actin, cytoplasmic 1	7	0.2	-44.9039	0.999768	-0.301981	0.914286	0.101969	0.885829	0.163636	0.656721	-44.9039	0.999768	-0.301981	0.914286	0.101969	0.885829	0.163636	0.656721	0
P60709	Actin, cytoplasmic 1	8	0.2	-25.578	0.999956	0.655613	0.547619	-0.381236	0.767204	0.0334731	0.931873	-25.578	0.999956	0.655613	0.547619	-0.381236	0.767204	0.0334731	0.931873	0
P62979	Ubiquitin-40S ribosomal protein S27a	8	0.2	76.9395	0.999565	0.678189	0.609524	0.759849	0.454128	0.0121581	0.973408	76.9395	0.999565	0.678189	0.609524	0.759849	0.454128	0.0121581	0.973408	0
Q03591	Complement factor H-related protein 1	3	0.2	-5.45168	0.999955	-0.045199	0.914286	-0.308902	0.457251	0.0545455	0.891639	-5.45168	0.999955	-0.045199	0.914286	-0.308902	0.457251	0.0545455	0.891639	0
Q03591	Complement factor H-related protein 1	4	0.2	6.08875e-07	1	-0.0591309	1	0.189241	NA	0.142857	0.802778	6.09e-07	1	-0.0591309	1	0.189241	NA	0.142857	0.802778	0
Q06033	Inter-alpha-trypsin inhibitor heavy chain H3	1	0.2	16.9954	0.999957	0.266642	0.516667	0.325789	0.335284	-0.0787879	0.838004	16.9954	0.999957	0.266642	0.516667	0.325789	0.335284	-0.0787879	0.838004	0
Q06033	Inter-alpha-trypsin inhibitor heavy chain H3	3	0.2	13.4875	0.999886	-0.27445	1	0.335206	0.512994	0.260606	0.469675	13.4875	0.999886	-0.27445	1	0.335206	0.512994	0.260606	0.469675	0
Q12805	EGF-containing fibulin-like extracellular matrix protein 1	7	0.2	15.6536	0.999977	-0.201673	0.857143	-0.485841	0.813068	-0.214286	0.661508	15.6536	0.999977	-0.201673	0.857143	-0.485841	0.813068	-0.214286	0.661508	0
Q13237	cGMP-dependent protein kinase 2	2	0.2	0.563574	0.999998	-0.442573	0.285714	0.926463	0.679216	-0.216667	0.580941	0.563574	0.999998	-0.442573	0.285714	0.926463	0.679216	-0.216667	0.580941	0
Q13535	Serine/threonine-protein kinase ATR	1	0.2	-2.0574e-10	1	-0.265851	0.857143	-0.0862563	0.458389	-0.2965	0.518477	-2.06e-10	1	-0.265851	0.857143	-0.0862563	0.458389	-0.2965	0.518477	0
Q14011	Cold-inducible RNA-binding protein	7	0.2	-16.0675	0.999928	0.543477	0.914286	-0.809549	0.10305	-0.0909091	0.811417	-16.0675	0.999928	0.543477	0.914286	-0.809549	0.10305	-0.0909091	0.811417	0
Q14624	Inter-alpha-trypsin inhibitor heavy chain H4	4	0.2	151.576	0.999501	-0.556567	0.383333	1.18482	0.33104	-0.29542	0.407276	151.576	0.999501	-0.556567	0.383333	1.18482	0.33104	-0.29542	0.407276	0
Q14624	Inter-alpha-trypsin inhibitor heavy chain H4	8	0.2	-14.0492	0.999977	0.495419	0.730159	0.399853	0.580408	0.416667	0.269582	-14.0492	0.999977	0.495419	0.730159	0.399853	0.580408	0.416667	0.269582	0
Q15166	Serum paraoxonase/lactonase 3	5	0.2	-1.37324e-06	1	-1.22266	0.533333	-0.393805	NA	-0.485714	0.355556	-1.37e-06	1	-1.22266	0.533333	-0.393805	NA	-0.485714	0.355556	0
Q15404	Ras suppressor protein 1	5	0.2	9.20071	0.999972	0.0782448	0.666667	0.229396	0.785998	-0.00606061	1	9.20071	0.999972	0.0782448	0.666667	0.229396	0.785998	-0.00606061	1	0
Q3KR16	Pleckstrin homology domain-containing family G member 6	8	0.2	11.8137	0.999888	0.630994	0.730159	0.449474	0.264835	0.0334731	0.931873	11.8137	0.999888	0.630994	0.730159	0.449474	0.264835	0.0334731	0.931873	0
Q5VSL9	Striatin-interacting protein 1	2	0.2	-7.70003	0.999941	0.454712	0.666667	0.0118598	0.970416	0.316667	0.41008	-7.70003	0.999941	0.454712	0.666667	0.0118598	0.970416	0.316667	0.41008	0
Q8TDJ6	DmX-like protein 2	8	0.2	-12.9241	0.999873	0.0144444	1	-0.345208	0.302285	0.214286	0.661508	-12.9241	0.999873	0.0144444	1	-0.345208	0.302285	0.214286	0.661508	0
Q92620	Pre-mRNA-splicing factor ATP-dependent RNA helicase PRP16	7	0.2	-46.9319	0.999862	-0.162272	1	-0.43788	0.723671	-0.0833333	0.843182	-46.9319	0.999862	-0.162272	1	-0.43788	0.723671	-0.0833333	0.843182	0
Q92620	Pre-mRNA-splicing factor ATP-dependent RNA helicase PRP16	8	0.2	16.444	0.999817	1.90528	0.031746	0.524246	0.532697	0.583333	0.107997	16.444	0.999817	1.90528	0.031746	0.524246	0.532697	0.583333	0.107997	2
Q9BQI6	SMC5-SMC6 complex localization factor protein 1	9	0.2	-1.68451e-10	1	0.631524	0.609524	-0.0144136	0.925733	-0.0184063	0.95975	-1.68e-10	1	0.631524	0.609524	-0.0144136	0.925733	-0.0184063	0.95975	0
Q9H299	SH3 domain-binding glutamic acid-rich-like protein 3	9	0.2	9.62582e-07	1	-0.726959	0.8	-0.301463	NA	-0.428571	0.419444	9.63e-07	1	-0.726959	0.8	-0.301463	NA	-0.428571	0.419444	0
Q9Y6R7	IgGFc-binding protein	1	0.2	44.0862	0.999887	-0.468647	0.609524	0.589368	0.462321	0.00606061	1	44.0862	0.999887	-0.468647	0.609524	0.589368	0.462321	0.00606061	1	0
A0M8Q6	Ig lambda-7 chain C region	7	0.1	189.986	0.999807	-1.45235	1	3.62082	NA	0	1	189.986	0.999807	-1.45235	1	3.62082	NA	0	1	0
A0M8Q6	Ig lambda-7 chain C region	9	0.1	-14.7974	0.999807	-0.140177	1	-0.282015	NA	0.4	0.75	-14.7974	0.999807	-0.140177	1	-0.282015	NA	0.4	0.75	0
A0PG75	Phospholipid scramblase family member 5	1	0.1	13.3157	0.999924	-0.237396	0.8	0.893444	NA	0.1	0.95	13.3157	0.999924	-0.237396	0.8	0.893444	NA	0.1	0.95	0
A4UGR9	Xin actin-binding repeat-containing protein 2	8	0.1	15.1338	0.999924	-0.766623	0.8	1.01543	NA	-0.6	0.35	15.1338	0.999924	-0.766623	0.8	1.01543	NA	-0.6	0.35	0
A6NIZ1	Ras-related protein Rap-1b-like protein	7	0.1	-28.8827	0.999816	-0.588978	1	-1.30526	NA	0.1	0.95	-28.8827	0.999816	-0.588978	1	-1.30526	NA	0.1	0.95	0
B9A064	Immunoglobulin lambda-like polypeptide 5	5	0.1	31.1099	0.999816	1.55124	0.4	1.40591	NA	0.2	0.783333	31.1099	0.999816	1.55124	0.4	1.40591	NA	0.2	0.783333	0
B9A064	Immunoglobulin lambda-like polypeptide 5	7	0.1	-12.2999	0.999807	-1.87534	0.5	-0.234417	NA	-0.2	0.916667	-12.2999	0.999807	-1.87534	0.5	-0.234417	NA	-0.2	0.916667	0
O00187	Mannan-binding lectin serine protease 2	8	0.1	45.9142	0.999722	-0.664513	1	4.04222	NA	-0.2	0.916667	45.9142	0.999722	-0.664513	1	4.04222	NA	-0.2	0.916667	0
O14791	Apolipoprotein L1	4	0.1	-33.3275	0.999665	-1.41421	1	-2.2981	NA	-1	1	-33.3275	0.999665	-1.41421	1	-2.2981	NA	-1	1	0
O14791	Apolipoprotein L1	7	0.1	31.2667	0.999782	0.513029	0.4	1.41935	NA	0.3	0.683333	31.2667	0.999782	0.513029	0.4	1.41935	NA	0.3	0.683333	0
O43313	ATM interactor	8	0.1	1.102	0.999994	1.94581	0.2	0.0447702	NA	0.7	0.233333	1.102	0.999994	1.94581	0.2	0.0447702	NA	0.7	0.233333	0
O43866	CD5 antigen-like	8	0.1	-9.81121	0.99995	1.94143	0.4	-0.53522	NA	0.205196	0.740582	-9.81121	0.99995	1.94143	0.4	-0.53522	NA	0.205196	0.740582	0
O60234	Glia maturation factor gamma	7	0.1	-0.433903	0.999998	-0.442182	1	-0.548523	NA	-0.4	0.516667	-0.433903	0.999998	-0.442182	1	-0.548523	NA	-0.4	0.516667	0
O60244	Mediator of RNA polymerase II transcription subunit 14	6	0.1	1.03149	0.999994	-1.80283	0.2	0.0419056	NA	-1	0.0166667	1.03149	0.999994	-1.80283	0.2	0.0419056	NA	-1	0.0166667	2
O75027	ATP-binding cassette sub-family B member 7, mitochondrial	1	0.1	-51.9118	0.999816	-0.638116	0.8	-2.34598	NA	0.2	0.783333	-51.9118	0.999816	-0.638116	0.8	-2.34598	NA	0.2	0.783333	0
O75636	Ficolin-3	7	0.1	38.011	0.999753	0.658962	0.4	2.35266	NA	0.8	0.133333	38.011	0.999753	0.658962	0.4	2.35266	NA	0.8	0.133333	0
O94876	Transmembrane and coiled-coil domains protein 1	8	0.1	-1.25763	0.999994	1.2853	0.4	-0.0510931	NA	0.6	0.35	-1.25763	0.999994	1.2853	0.4	-0.0510931	NA	0.6	0.35	0
O95398	Rap guanine nucleotide exchange factor 3	7	0.1	2.10132	0.999994	-1.21122	0.4	0.0853693	NA	-0.6	0.35	2.10132	0.999994	-1.21122	0.4	0.0853693	NA	-0.6	0.35	0
O95477	ATP-binding cassette sub-family A member 1	6	0.1	-252.546	0.999782	0.957111	0.8	-11.4643	NA	0.8	0.133333	-252.546	0.999782	0.957111	0.8	-11.4643	NA	0.8	0.133333	0
P00450	Ceruloplasmin	6	0.1	8.89875	0.999924	-0.909754	0.8	0.597079	NA	-0.5	0.45	8.89875	0.999924	-0.909754	0.8	0.597079	NA	-0.5	0.45	0
P00450	Ceruloplasmin	8	0.1	-1.75488	0.999994	1.39585	0.2	-0.0712947	NA	0.9	0.0833333	-4.26157	0.999994	1.71976	0.2	-0.173132	NA	0.8	0.133333	0
P00736	Complement C1r subcomponent	8	0.1	5.1562	0.99995	-0.488142	1	0.28128	NA	0.359092	0.552815	5.1562	0.99995	-0.488142	1	0.28128	NA	0.359092	0.552815	0
P00739	Haptoglobin-related protein	3	0.1	-55.1662	0.999816	0.103079	1	-2.49306	NA	0.6	0.35	-55.1662	0.999816	0.103079	1	-2.49306	NA	0.6	0.35	0
P00739	Haptoglobin-related protein	4	0.1	-24.7388	0.999816	-1.87365	0.4	-1.11799	NA	-0.1	0.95	-24.7388	0.999816	-1.87365	0.4	-1.11799	NA	-0.1	0.95	0
P00742	Coagulation factor X	1	0.1	-80.271	0.999753	-0.667516	1	-4.9683	NA	0.3	0.683333	-80.271	0.999753	-0.667516	1	-4.9683	NA	0.3	0.683333	0
P00742	Coagulation factor X	4	0.1	35.2124	0.999753	0.0724637	0.4	2.17944	NA	0.7	0.233333	35.2124	0.999753	0.0724637	0.4	2.17944	NA	0.7	0.233333	0
P00747	Plasminogen	10	0.1	25.5414	0.999782	1.79486	0.4	1.15945	NA	0.3	0.683333	25.5414	0.999782	1.79486	0.4	1.15945	NA	0.3	0.683333	0
P00747	Plasminogen	9	0.1	-31.9323	0.999782	-0.689326	0.8	-1.44957	NA	-0.1	0.95	-31.9323	0.999782	-0.689326	0.8	-1.44957	NA	-0.1	0.95	0
P00751	Complement factor B	6	0.1	-0.351544	0.999998	0.51809	1	-0.444408	NA	-0.1	0.95	-0.351544	0.999998	0.51809	1	-0.444408	NA	-0.1	0.95	0
P00915	Carbonic anhydrase 1	5	0.1	5.66736	0.99995	-0.103683	1	0.309165	NA	0.359092	0.552815	5.66736	0.99995	-0.103683	1	0.309165	NA	0.359092	0.552815	0
P01011	Alpha-1-antichymotrypsin	9	0.1	2.24544	0.999994	1.38585	0.2	0.0912243	NA	0.7	0.233333	0.897136	0.999994	1.37699	0.4	0.0364475	NA	0.4	0.516667	0
P01019	Angiotensinogen	4	0.1	-1694.37	0.999816	0.590607	0.8	-76.5714	NA	0.2	0.783333	-1694.37	0.999816	0.590607	0.8	-76.5714	NA	0.2	0.783333	0
P01019	Angiotensinogen	5	0.1	-311.4	0.999816	1.3797	0.8	-14.0727	NA	0.6	0.35	-311.4	0.999816	1.3797	0.8	-14.0727	NA	0.6	0.35	0
P01019	Angiotensinogen	6	0.1	26.1494	0.999924	-1.78431	0.2	1.75454	NA	-0.9	0.0833333	26.1494	0.999924	-1.78431	0.2	1.75454	NA	-0.9	0.0833333	0
P01023	Alpha-2-macroglobulin	9	0.1	27.4837	0.999924	-1.13681	0.8	1.84407	NA	-0.6	0.35	27.4837	0.999924	-1.13681	0.8	1.84407	NA	-0.6	0.35	0
P01042	Kininogen-1	10	0.1	29.9556	0.999782	1.88463	0.4	1.35983	NA	0.6	0.35	29.9556	0.999782	1.88463	0.4	1.35983	NA	0.6	0.35	0
P01042	Kininogen-1	4	0.1	-23.4538	0.999753	-0.545176	0.8	-1.45165	NA	-0.6	0.35	-23.4538	0.999753	-0.545176	0.8	-1.45165	NA	-0.6	0.35	0
P01344	Insulin-like growth factor II	7	0.1	-1.22819	0.999998	1.16193	0.4	-1.55262	NA	0.4	0.516667	-1.22819	0.999998	1.16193	0.4	-1.55262	NA	0.4	0.516667	0
P01614	Ig kappa chain V-II region Cum	10	0.1	39.6693	0.999782	1.60274	0.4	1.80079	NA	0.7	0.233333	39.6693	0.999782	1.60274	0.4	1.80079	NA	0.7	0.233333	0
P01614	Ig kappa chain V-II region Cum	3	0.1	-34.5936	0.999782	-0.424633	0.8	-1.57038	NA	0.4	0.516667	-34.5936	0.999782	-0.424633	0.8	-1.57038	NA	0.4	0.516667	0
P01614	Ig kappa chain V-II region Cum	8	0.1	-57.6646	0.999782	-0.865264	0.8	-2.61769	NA	-0.2	0.783333	-57.6646	0.999782	-0.865264	0.8	-2.61769	NA	-0.2	0.783333	0
P01617	Ig kappa chain V-II region TEW	10	0.1	-13.4738	0.999924	0.74708	1	-0.904053	NA	-0.3	0.683333	-13.4738	0.999924	0.74708	1	-0.904053	NA	-0.3	0.683333	0
P01617	Ig kappa chain V-II region TEW	9	0.1	-1.08063	0.999994	1.61005	0.2	-0.0439023	NA	0.9	0.0833333	-1.08063	0.999994	1.61005	0.2	-0.0439023	NA	0.9	0.0833333	0
P01621	Ig kappa chain V-III region NG9	9	0.1	-29.1179	0.999753	-1.71237	0.2	-1.80222	NA	-1	0.0166667	-29.1179	0.999753	-1.71237	0.2	-1.80222	NA	-1	0.0166667	2
P01622	Ig kappa chain V-III region Ti	6	0.1	-131.16	0.999753	-0.955218	0.8	-8.11804	NA	-0.5	0.45	-131.16	0.999753	-0.955218	0.8	-8.11804	NA	-0.5	0.45	0
P01703	Ig lambda chain V-I region NEWM	6	0.1	-0.786742	0.999994	-0.248628	0.8	-0.0319625	NA	-0.2	0.783333	-0.786742	0.999994	-0.248628	0.8	-0.0319625	NA	-0.2	0.783333	0
P01764	Ig heavy chain V-III region 23	2	0.1	-0.459612	0.999998	1.54166	0.2	-0.581022	NA	0.9	0.0833333	-0.459612	0.999998	1.54166	0.2	-0.581022	NA	0.9	0.0833333	0
P01764	Ig heavy chain V-III region 23	4	0.1	0.611436	0.999994	-0.304431	0.8	0.0248405	NA	-0.7	0.233333	0.611436	0.999994	-0.304431	0.8	0.0248405	NA	-0.7	0.233333	0
P01766	Ig heavy chain V-III region BRO	2	0.1	-566.036	0.999782	-1.08763	0.8	-25.6952	NA	-0.5	0.45	-566.036	0.999782	-1.08763	0.8	-25.6952	NA	-0.5	0.45	0
P01780	Ig heavy chain V-III region JON	3	0.1	-0.609567	0.999998	1.26615	0.4	-0.77059	NA	0.4	0.516667	-0.609567	0.999998	1.26615	0.4	-0.77059	NA	0.4	0.516667	0
P01781	Ig heavy chain V-III region GAL	6	0.1	-473.658	0.999782	1.00131	0.8	-21.5017	NA	0.6	0.35	-473.658	0.999782	1.00131	0.8	-21.5017	NA	0.6	0.35	0
P01857	Ig gamma-1 chain C region	1	0.1	2.50117	0.999994	1.66356	0.2	0.101614	NA	0.6	0.35	2.50117	0.999994	1.66356	0.2	0.101614	NA	0.6	0.35	0
P01857	Ig gamma-1 chain C region	4	0.1	56.7209	0.999782	0.536246	0.8	2.57485	NA	0.2	0.783333	56.7209	0.999782	0.536246	0.8	2.57485	NA	0.2	0.783333	0
P01860	Ig gamma-3 chain C region	9	0.1	0.323424	0.999998	-1.0286	0.4	0.408859	NA	-0.8	0.133333	0.323424	0.999998	-1.0286	0.4	0.408859	NA	-0.8	0.133333	0
P01861	Ig gamma-4 chain C region	5	0.1	-33.3275	0.999665	-1.41421	1	-2.2981	NA	-1	1	-33.3275	0.999665	-1.41421	1	-2.2981	NA	-1	1	0
P01861	Ig gamma-4 chain C region	6	0.1	18.9029	0.999924	0.868156	0.8	1.26832	NA	0.3	0.683333	18.9029	0.999924	0.868156	0.8	1.26832	NA	0.3	0.683333	0
P01877	Ig alpha-2 chain C region	10	0.1	20.6559	0.999782	0.964315	0.4	0.937674	NA	0.1	0.95	20.6559	0.999782	0.964315	0.4	0.937674	NA	0.1	0.95	0
P01877	Ig alpha-2 chain C region	6	0.1	-9.11962	0.999924	-0.645253	0.4	-0.611898	NA	-0.3	0.683333	-9.11962	0.999924	-0.645253	0.4	-0.611898	NA	-0.3	0.683333	0
P01877	Ig alpha-2 chain C region	7	0.1	-9.82576	0.999924	-0.548127	0.2	-0.659278	NA	-0.6	0.35	-9.82576	0.999924	-0.548127	0.2	-0.659278	NA	-0.6	0.35	0
P01877	Ig alpha-2 chain C region	9	0.1	3.27403	0.999994	1.71899	0.2	0.133012	NA	0.6	0.35	3.27403	0.999994	1.71899	0.2	0.133012	NA	0.6	0.35	0
P02042	Hemoglobin subunit delta	7	0.1	-0.739794	0.999994	-0.529958	0.8	-0.0300552	NA	-0.1	0.95	-0.739794	0.999994	-0.529958	0.8	-0.0300552	NA	-0.1	0.95	0
P02549	Spectrin alpha chain, erythrocytic 1	6	0.1	33.3275	0.999665	1.41421	1	2.2981	NA	1	1	33.3275	0.999665	1.41421	1	2.2981	NA	1	1	0
P02549	Spectrin alpha chain, erythrocytic 1	7	0.1	-16.0248	0.999924	1.14641	0.4	-1.07522	NA	0.2	0.783333	-16.0248	0.999924	1.14641	0.4	-1.07522	NA	0.2	0.783333	0
P02647	Apolipoprotein A-I	4	0.1	37.8294	0.999722	1.69612	0.333333	3.33044	NA	0.8	0.333333	37.8294	0.999722	1.69612	0.333333	3.33044	NA	0.8	0.333333	0
P02679	Fibrinogen gamma chain	8	0.1	16.3306	0.999807	-0.0913218	1	0.311234	NA	-0.8	0.333333	13.7367	0.999807	0.337688	1	0.261799	NA	-0.4	0.75	0
P02747	Complement C1q subcomponent subunit C	5	0.1	-33.3275	0.999665	-1.41421	1	-2.2981	NA	-1	1	-33.3275	0.999665	-1.41421	1	-2.2981	NA	-1	1	0
P02747	Complement C1q subcomponent subunit C	8	0.1	-0.893273	0.999994	0.617716	1	-0.0362905	NA	0.1	0.95	-0.893273	0.999994	0.617716	1	-0.0362905	NA	0.1	0.95	0
P02749	Beta-2-glycoprotein 1	10	0.1	-16.8789	0.999924	0.0806956	1	-1.13252	NA	-0.4	0.516667	-16.8789	0.999924	0.0806956	1	-1.13252	NA	-0.4	0.516667	0
P02749	Beta-2-glycoprotein 1	2	0.1	33.3275	0.999665	1.41421	1	2.2981	NA	1	1	33.3275	0.999665	1.41421	1	2.2981	NA	1	1	0
P02749	Beta-2-glycoprotein 1	4	0.1	-33.3275	0.999665	-1.41421	1	-2.2981	NA	-1	1	-33.3275	0.999665	-1.41421	1	-2.2981	NA	-1	1	0
P02751	Fibronectin	10	0.1	-84.1357	0.999924	-0.453615	0.8	-5.64525	NA	0.2	0.783333	-84.1357	0.999924	-0.453615	0.8	-5.64525	NA	0.2	0.783333	0
P02753	Retinol-binding protein 4	9	0.1	1.13968	0.999994	-0.491378	0.8	0.0463013	NA	-0.6	0.35	1.13968	0.999994	-0.491378	0.8	0.0463013	NA	-0.6	0.35	0
P02763	Alpha-1-acid glycoprotein 1	8	0.1	5.33365	0.99995	-0.206498	0.8	0.29096	NA	0.205196	0.740582	5.33365	0.99995	-0.206498	0.8	0.29096	NA	0.205196	0.740582	0
P02765	Alpha-2-HS-glycoprotein	5	0.1	-26.1265	0.999722	-1.49739	0.333333	-2.30014	NA	-1	0.0833333	-26.1265	0.999722	-1.49739	0.333333	-2.30014	NA	-1	0.0833333	0
P02774	Vitamin D-binding protein	4	0.1	33.3275	0.999665	1.41421	1	2.2981	NA	1	1	33.3275	0.999665	1.41421	1	2.2981	NA	1	1	0
P02774	Vitamin D-binding protein	7	0.1	-42.2661	0.999924	0.580627	0.8	-2.83592	NA	0.7	0.233333	-42.2661	0.999924	0.580627	0.8	-2.83592	NA	0.7	0.233333	0
P02775	Platelet basic protein	9	0.1	-0.503817	0.999994	0.221507	0.8	-0.0204683	NA	0.6	0.35	-0.503817	0.999994	0.221507	0.8	-0.0204683	NA	0.6	0.35	0
P03952	Plasma kallikrein	4	0.1	0.639349	0.999994	1.47928	0.8	0.0259745	NA	0	1	0.639349	0.999994	1.47928	0.8	0.0259745	NA	0	1	0
P04004	Vitronectin	4	0.1	-7.16753	0.99995	0.479918	1	-0.391002	NA	-0.564288	0.321723	-7.16753	0.99995	0.479918	1	-0.391002	NA	-0.564288	0.321723	0
P04114	Apolipoprotein B-100	7	0.1	0.619334	0.999994	-0.234481	0.8	0.0251613	NA	0.2	0.783333	0.619334	0.999994	-0.234481	0.8	0.0251613	NA	0.2	0.783333	0
P04208	Ig lambda chain V-I region WAH	8	0.1	16.0511	0.999722	0.8975	0.666667	1.41311	NA	0.4	0.75	16.0511	0.999722	0.8975	0.666667	1.41311	NA	0.4	0.75	0
P04220	Ig mu heavy chain disease protein	8	0.1	84.2476	0.999807	-0.544965	1	1.60562	NA	0	1	-12.3964	0.999807	-0.523387	1	-0.236254	NA	0.4	0.75	0
P04433	Ig kappa chain V-III region VG	3	0.1	-24.2109	0.999753	-0.945759	0.8	-1.49851	NA	-0.2	0.783333	-24.2109	0.999753	-0.945759	0.8	-1.49851	NA	-0.2	0.783333	0
P04433	Ig kappa chain V-III region VG	9	0.1	1.47375	0.999994	1.47542	0.2	0.0598732	NA	0.7	0.233333	1.47375	0.999994	1.47542	0.2	0.0598732	NA	0.7	0.233333	0
P04438	Ig heavy chain V-II region SESS	4	0.1	-8.17075	0.99995	0.611272	1	-0.44573	NA	-0.564288	0.321723	-8.17075	0.99995	0.611272	1	-0.44573	NA	-0.564288	0.321723	0
P05090	Apolipoprotein D	2	0.1	-37.1592	0.999753	-0.251276	1	-2.29994	NA	-0.1	0.95	-37.1592	0.999753	-0.251276	1	-2.29994	NA	-0.1	0.95	0
P05090	Apolipoprotein D	7	0.1	-0.609718	0.999994	-0.121508	0.8	-0.0247707	NA	-0.2	0.783333	-0.609718	0.999994	-0.121508	0.8	-0.0247707	NA	-0.2	0.783333	0
P05546	Heparin cofactor 2	1	0.1	0.207649	0.999998	-0.563017	0.8	0.262502	NA	0	1	0.207649	0.999998	-0.563017	0.8	0.262502	NA	0	1	0
P05546	Heparin cofactor 2	5	0.1	-0.678758	0.999994	-0.356859	0.8	-0.0275755	NA	-0.2	0.783333	-0.678758	0.999994	-0.356859	0.8	-0.0275755	NA	-0.2	0.783333	0
P05546	Heparin cofactor 2	6	0.1	26.3846	0.999782	0.587333	0.4	1.19773	NA	0.1	0.95	26.3846	0.999782	0.587333	0.4	1.19773	NA	0.1	0.95	0
P06276	Cholinesterase	1	0.1	9.63762	0.999924	0.204656	0.8	0.646655	NA	0.2	0.783333	9.63762	0.999924	0.204656	0.8	0.646655	NA	0.2	0.783333	0
P06310	Ig kappa chain V-II region RPMI 6410	10	0.1	-0.807724	0.999994	-0.248333	1	-0.032815	NA	0.1	0.95	-0.807724	0.999994	-0.248333	1	-0.032815	NA	0.1	0.95	0
P06310	Ig kappa chain V-II region RPMI 6410	9	0.1	8.54028	0.999924	-0.896913	0.8	0.573027	NA	-0.5	0.45	8.54028	0.999924	-0.896913	0.8	0.573027	NA	-0.5	0.45	0
P06311	Ig kappa chain V-III region IARC/BL41	6	0.1	157.712	0.999753	0.698496	0.8	9.76145	NA	-0.1	0.95	157.712	0.999753	0.698496	0.8	9.76145	NA	-0.1	0.95	0
P06396	Gelsolin	8	0.1	1.04363	0.999994	0.171699	0.8	0.042399	NA	0.2	0.783333	1.04363	0.999994	0.171699	0.8	0.042399	NA	0.2	0.783333	0
P06681	Complement C2	10	0.1	-239.868	0.999782	-0.429333	0.8	-10.8888	NA	-0.2	0.783333	-239.868	0.999782	-0.429333	0.8	-10.8888	NA	-0.2	0.783333	0
P06681	Complement C2	5	0.1	5.78967	0.99995	-0.0578987	1	0.315837	NA	0.102598	0.869598	5.78967	0.99995	-0.0578987	1	0.315837	NA	0.102598	0.869598	0
P07360	Complement component C8 gamma chain	9	0.1	-0.552934	0.999994	0.157739	0.8	-0.0224637	NA	0.6	0.35	-0.552934	0.999994	0.157739	0.8	-0.0224637	NA	0.6	0.35	0
P07996	Thrombospondin-1	6	0.1	0.751649	0.999998	1.26898	0.2	0.950203	NA	0.7	0.233333	0.751649	0.999998	1.26898	0.2	0.950203	NA	0.7	0.233333	0
P08519	Apolipoprotein(a)	2	0.1	-33.3455	0.999924	0.195495	1	-2.23738	NA	0.5	0.45	-33.3455	0.999924	0.195495	1	-2.23738	NA	0.5	0.45	0
P08697	Alpha-2-antiplasmin	5	0.1	-9.99565	0.999924	-1.13878	0.8	-0.670677	NA	-0.4	0.516667	-9.99565	0.999924	-1.13878	0.8	-0.670677	NA	-0.4	0.516667	0
P09871	Complement C1s subcomponent	5	0.1	-70.4883	0.999753	0.529536	0.8	-4.36281	NA	-0.1	0.95	-70.4883	0.999753	0.529536	0.8	-4.36281	NA	-0.1	0.95	0
P0CF74	Ig lambda-6 chain C region	7	0.1	-73.3486	0.999782	-0.0557636	1	-3.32966	NA	0.2	0.783333	-73.3486	0.999782	-0.0557636	1	-3.32966	NA	0.2	0.783333	0
P0CG06	Ig lambda-3 chain C regions	2	0.1	-112.781	0.999722	0.080831	1	-9.92907	NA	0.4	0.75	-112.781	0.999722	0.080831	1	-9.92907	NA	0.4	0.75	0
P10643	Complement component C7	5	0.1	0.500363	0.999998	-1.23381	0.4	0.632537	NA	-0.1	0.95	0.500363	0.999998	-1.23381	0.4	0.632537	NA	-0.1	0.95	0
P13671	Complement component C6	10	0.1	-150.397	0.999782	0.267666	0.4	-6.82728	NA	0.7	0.233333	-150.397	0.999782	0.267666	0.4	-6.82728	NA	0.7	0.233333	0
P13671	Complement component C6	4	0.1	-0.387075	0.999998	0.226265	1	-0.489324	NA	0.1	0.95	-0.387075	0.999998	0.226265	1	-0.489324	NA	0.1	0.95	0
P15924	Desmoplakin	6	0.1	-18.7246	0.999807	-0.90346	0.5	-0.356861	NA	-0.8	0.333333	-18.7246	0.999807	-0.90346	0.5	-0.356861	NA	-0.8	0.333333	0
P17936	Insulin-like growth factor-binding protein 3	5	0.1	-32.5947	0.999816	1.04443	0.8	-1.47301	NA	0.8	0.133333	-32.5947	0.999816	1.04443	0.8	-1.47301	NA	0.8	0.133333	0
P17936	Insulin-like growth factor-binding protein 3	7	0.1	33.3275	0.999665	1.41421	1	2.2981	NA	1	1	33.3275	0.999665	1.41421	1	2.2981	NA	1	1	0
P18065	Insulin-like growth factor-binding protein 2	5	0.1	53.0781	0.999722	1.44204	0.333333	4.67292	NA	0.6	0.416667	53.0781	0.999722	1.44204	0.333333	4.67292	NA	0.6	0.416667	0
P18135	Ig kappa chain V-III region HAH	3	0.1	-24.659	0.999753	-1.66005	0.2	-1.52625	NA	-0.7	0.233333	-24.659	0.999753	-1.66005	0.2	-1.52625	NA	-0.7	0.233333	0
P18135	Ig kappa chain V-III region HAH	9	0.1	0.617064	0.999994	0.253718	0.8	0.0250691	NA	0.1	0.95	0.617064	0.999994	0.253718	0.8	0.0250691	NA	0.1	0.95	0
P18136	Ig kappa chain V-III region HIC	6	0.1	-27.6535	0.999722	0.142863	1	-2.43458	NA	-0.4	0.75	-27.6535	0.999722	0.142863	1	-2.43458	NA	-0.4	0.75	0
P19652	Alpha-1-acid glycoprotein 2	2	0.1	6.2096	0.99995	-0.683883	0.4	0.338745	NA	-0.0512989	0.934713	6.2096	0.99995	-0.683883	0.4	0.338745	NA	-0.0512989	0.934713	0
P20585	DNA mismatch repair protein Msh3	2	0.1	-0.517884	0.999994	0.30418	0.8	-0.0210398	NA	0.6	0.35	-0.517884	0.999994	0.30418	0.8	-0.0210398	NA	0.6	0.35	0
P20742	Pregnancy zone protein	1	0.1	-76.0415	0.999782	0.556512	0.8	-3.4519	NA	0.6	0.35	-76.0415	0.999782	0.556512	0.8	-3.4519	NA	0.6	0.35	0
P21333	Filamin-A	2	0.1	-0.581355	0.999998	0.0542433	1	-0.734925	NA	-0.4	0.516667	-0.581355	0.999998	0.0542433	1	-0.734925	NA	-0.4	0.516667	0
P21333	Filamin-A	8	0.1	-1985.7	0.999722	-0.681194	1	-174.819	NA	-0.4	0.75	-1985.7	0.999722	-0.681194	1	-174.819	NA	-0.4	0.75	0
P21580	Tumor necrosis factor alpha-induced protein 3	1	0.1	-0.774622	0.999994	-0.397936	0.8	-0.0314702	NA	-0.2	0.783333	-0.774622	0.999994	-0.397936	0.8	-0.0314702	NA	-0.2	0.783333	0
P22528	Cornifin-B	9	0.1	-82.1489	0.999924	0.0860457	0.8	-5.51194	NA	-0.2	0.783333	-82.1489	0.999924	0.0860457	0.8	-5.51194	NA	-0.2	0.783333	0
P23142	Fibulin-1	6	0.1	18.057	0.999782	1.81493	0.4	0.819699	NA	0	1	18.057	0.999782	1.81493	0.4	0.819699	NA	0	1	0
P23634	Plasma membrane calcium-transporting ATPase 4	3	0.1	45.7194	0.999753	0.563941	1	2.82976	NA	0	1	45.7194	0.999753	0.563941	1	2.82976	NA	0	1	0
P25311	Zinc-alpha-2-glycoprotein	4	0.1	33.3275	0.999665	1.41421	1	2.2981	NA	1	1	33.3275	0.999665	1.41421	1	2.2981	NA	1	1	0
P29622	Kallistatin	2	0.1	-21.5114	0.999753	-1.63241	0.2	-1.33143	NA	-0.9	0.0833333	-21.5114	0.999753	-1.63241	0.2	-1.33143	NA	-0.9	0.0833333	0
P30414	NK-tumor recognition protein	6	0.1	-27.6244	0.999782	-0.318423	0.4	-1.25401	NA	-0.3	0.683333	-27.6244	0.999782	-0.318423	0.4	-1.25401	NA	-0.3	0.683333	0
P35858	Insulin-like growth factor-binding protein complex acid labile subunit	4	0.1	36.9355	0.999816	1.22399	0.4	1.66918	NA	0.4	0.516667	36.9355	0.999816	1.22399	0.4	1.66918	NA	0.4	0.516667	0
P36955	Pigment epithelium-derived factor	5	0.1	1.10151	0.999998	1.38548	0.2	1.39248	NA	0.6	0.35	1.10151	0.999998	1.38548	0.2	1.39248	NA	0.6	0.35	0
P36980	Complement factor H-related protein 2	6	0.1	-20.9495	0.999807	0.63061	1	-0.399263	NA	0.4	0.75	-20.9495	0.999807	0.63061	1	-0.399263	NA	0.4	0.75	0
P36980	Complement factor H-related protein 2	7	0.1	11.4782	0.999924	-0.531927	0.8	0.770149	NA	0	1	11.4782	0.999924	-0.531927	0.8	0.770149	NA	0	1	0
P37802	Transgelin-2	6	0.1	-0.194137	0.999998	-0.41828	1	-0.24542	NA	-0.3	0.683333	-0.194137	0.999998	-0.41828	1	-0.24542	NA	-0.3	0.683333	0
P42684	Abelson tyrosine-protein kinase 2	6	0.1	32.3326	0.999807	-1.19661	1	0.616206	NA	-0.4	0.75	32.3326	0.999807	-1.19661	1	0.616206	NA	-0.4	0.75	0
P43652	Afamin	10	0.1	65.0408	0.999782	0.234519	0.8	2.95253	NA	0.5	0.45	43.777	0.999782	0.686161	0.4	1.98726	NA	0.6	0.35	0
P43652	Afamin	6	0.1	11.7658	0.999924	0.414545	0.8	0.789449	NA	-0.1	0.95	11.7658	0.999924	0.414545	0.8	0.789449	NA	-0.1	0.95	0
P47972	Neuronal pentraxin-2	5	0.1	-0.92363	0.999994	1.20632	0.4	-0.0375238	NA	0.9	0.0833333	-0.92363	0.999994	1.20632	0.4	-0.0375238	NA	0.9	0.0833333	0
P51788	Chloride channel protein 2	1	0.1	-16.2764	0.999994	1.10259	0.4	-0.661254	NA	0.6	0.35	-16.2764	0.999994	1.10259	0.4	-0.661254	NA	0.6	0.35	0
P54108	Cysteine-rich secretory protein 3	6	0.1	-0.258756	0.999998	0.610768	1	-0.327108	NA	-0.1	0.95	-0.258756	0.999998	0.610768	1	-0.327108	NA	-0.1	0.95	0
P55056	Apolipoprotein C-IV	6	0.1	-0.736834	0.999994	-0.522296	0.8	-0.029935	NA	0.6	0.35	-0.736834	0.999994	-0.522296	0.8	-0.0299349	NA	0.6	0.35	0
P55058	Phospholipid transfer protein	3	0.1	-26.8082	0.99995	-0.523994	0.8	-1.46244	NA	-0.46169	0.433766	-26.8082	0.99995	-0.523994	0.8	-1.46244	NA	-0.46169	0.433766	0
P55103	Inhibin beta C chain	5	0.1	-23.9735	0.99995	-0.921386	0.8	-1.3078	NA	-0.718185	0.171795	-23.9735	0.99995	-0.921386	0.8	-1.3078	NA	-0.718185	0.171795	0
P56385	ATP synthase subunit e, mitochondrial	8	0.1	-30.9993	0.999753	-0.971522	0.8	-1.91867	NA	-0.4	0.516667	-30.9993	0.999753	-0.971522	0.8	-1.91867	NA	-0.4	0.516667	0
P56385	ATP synthase subunit e, mitochondrial	9	0.1	-49.2882	0.999807	-1.9994	0.5	-0.939353	NA	-0.8	0.333333	-49.2882	0.999807	-1.9994	0.5	-0.939353	NA	-0.8	0.333333	0
P59665	Neutrophil defensin 1	8	0.1	39.1636	0.999782	0.150749	0.4	1.77783	NA	0.3	0.683333	39.1636	0.999782	0.150749	0.4	1.77783	NA	0.3	0.683333	0
P59998	Actin-related protein 2/3 complex subunit 4	7	0.1	13.9396	0.999807	0.164015	1	0.265667	NA	-0.2	0.916667	13.9396	0.999807	0.164015	1	0.265667	NA	-0.2	0.916667	0
P60660	Myosin light polypeptide 6	7	0.1	69.2094	0.999753	-0.371721	0.8	4.28366	NA	-0.2	0.783333	117.452	0.999753	-0.336613	0.8	7.2696	NA	-0.3	0.683333	0
P60763	Ras-related C3 botulinum toxin substrate 3	7	0.1	-24.6696	0.99995	-1.92289	0.4	-1.34577	NA	-0.615587	0.268998	-24.6696	0.99995	-1.92289	0.4	-1.34577	NA	-0.615587	0.268998	0
P61769	Beta-2-microglobulin	7	0.1	22.2115	0.999782	0.598859	0.8	1.00829	NA	-0.4	0.516667	22.2115	0.999782	0.598859	0.8	1.00829	NA	-0.4	0.516667	0
P62736	Actin, aortic smooth muscle	8	0.1	20.888	0.999807	-0.721657	1	0.398091	NA	-0.4	0.75	20.888	0.999807	-0.721657	1	0.398091	NA	-0.4	0.75	0
P63261	Actin, cytoplasmic 2	5	0.1	-0.60942	0.999994	-0.884097	0.4	-0.0247586	NA	-0.3	0.683333	-0.536992	0.999994	-0.18473	0.8	-0.0218161	NA	-0.1	0.95	0
P68871	Hemoglobin subunit beta	6	0.1	-257.638	0.999753	0.797938	0.8	-15.9463	NA	0	1	-257.638	0.999753	0.797938	0.8	-15.9463	NA	0	1	0
P69905	Hemoglobin subunit alpha	7	0.1	235.426	0.999722	-1.24489	0.333333	20.7265	NA	-0.8	0.333333	235.426	0.999722	-1.24489	0.333333	20.7265	NA	-0.8	0.333333	0
Q03591	Complement factor H-related protein 1	2	0.1	-61.1278	0.999753	-1.66415	0.2	-3.78345	NA	-0.6	0.35	-61.1278	0.999753	-1.66415	0.2	-3.78345	NA	-0.6	0.35	0
Q03591	Complement factor H-related protein 1	9	0.1	-12.8536	0.999807	-0.436017	1	-0.244969	NA	0.2	0.916667	-12.8536	0.999807	-0.436017	1	-0.244969	NA	0.2	0.916667	0
Q06033	Inter-alpha-trypsin inhibitor heavy chain H3	2	0.1	-109.116	0.999753	-0.0160815	1	-6.75361	NA	-0.5	0.45	-109.116	0.999753	-0.0160815	1	-6.75361	NA	-0.5	0.45	0
Q12766	HMG domain-containing protein 3	10	0.1	46.8444	0.999816	-0.194114	1	2.11698	NA	-0.6	0.35	46.8444	0.999816	-0.194114	1	2.11698	NA	-0.6	0.35	0
Q12805	EGF-containing fibulin-like extracellular matrix protein 1	8	0.1	7.38651	0.99995	-0.050121	1	0.402948	NA	0.666886	0.218894	7.38651	0.99995	-0.050121	1	0.402948	NA	0.666886	0.218894	0
Q13103	Secreted phosphoprotein 24	6	0.1	4.87825	0.99995	-1.02568	0.8	0.266118	NA	0.359092	0.552815	4.87825	0.99995	-1.02568	0.8	0.266118	NA	0.359092	0.552815	0
Q13237	cGMP-dependent protein kinase 2	1	0.1	16.8116	0.999722	1.27537	0.333333	1.48007	NA	0.8	0.333333	16.8116	0.999722	1.27537	0.333333	1.48007	NA	0.8	0.333333	0
Q13683	Integrin alpha-7	3	0.1	4.79206	0.99995	1.23731	0.4	0.261416	NA	0.974679	0.00481823	4.79206	0.99995	1.23731	0.4	0.261416	NA	0.974679	0.00481823	2
Q14624	Inter-alpha-trypsin inhibitor heavy chain H4	6	0.1	-0.53469	0.999994	-0.43602	0.8	-0.0217226	NA	-0.1	0.95	-0.53469	0.999994	-0.43602	0.8	-0.0217226	NA	-0.1	0.95	0
Q15042	Rab3 GTPase-activating protein catalytic subunit	8	0.1	28.6559	0.999816	-0.025299	1	1.29501	NA	-0.3	0.683333	28.6559	0.999816	-0.025299	1	1.29501	NA	-0.3	0.683333	0
Q15166	Serum paraoxonase/lactonase 3	1	0.1	19.0521	0.999816	1.91553	0.4	0.860998	NA	0.3	0.683333	19.0521	0.999816	1.91553	0.4	0.860998	NA	0.3	0.683333	0
Q15836	Vesicle-associated membrane protein 3	8	0.1	-8.90128	0.99995	-1.48767	0.4	-0.485581	NA	-0.872082	0.0538542	-8.90128	0.99995	-1.48767	0.4	-0.485581	NA	-0.872082	0.0538542	0
Q15849	Urea transporter 2	10	0.1	20.2823	0.999782	1.49816	0.4	0.920714	NA	0.1	0.95	20.2823	0.999782	1.49816	0.4	0.920714	NA	0.1	0.95	0
Q15849	Urea transporter 2	8	0.1	-58.0563	0.999782	-1.06175	0.8	-2.63547	NA	-0.1	0.95	-58.0563	0.999782	-1.06175	0.8	-2.63547	NA	-0.1	0.95	0
Q15849	Urea transporter 2	9	0.1	-319.667	0.999782	0.486674	1	-14.5113	NA	0.5	0.45	-319.667	0.999782	0.486674	1	-14.5113	NA	0.5	0.45	0
Q16181	Septin-7	5	0.1	-164.302	0.999782	-1.64961	0.8	-7.45851	NA	-0.8	0.133333	-164.302	0.999782	-1.64961	0.8	-7.45851	NA	-0.8	0.133333	0
Q1KMD3	Heterogeneous nuclear ribonucleoprotein U-like protein 2	1	0.1	-1.27721	0.999994	-1.39582	0.2	-0.0518886	NA	-0.7	0.233333	-1.27721	0.999994	-1.39582	0.2	-0.0518886	NA	-0.7	0.233333	0
Q1MX18	Protein inscuteable homolog	10	0.1	13.5948	0.999924	1.24683	0.2	0.912167	NA	0.9	0.0833333	13.5948	0.999924	1.24683	0.2	0.912167	NA	0.9	0.0833333	0
Q2M1P5	Kinesin-like protein KIF7	6	0.1	1059.07	0.999722	0.142529	1	93.2387	NA	0.4	0.75	1059.07	0.999722	0.142529	1	93.2387	NA	0.4	0.75	0
Q3KR16	Pleckstrin homology domain-containing family G member 6	7	0.1	19.6939	0.99995	0.74874	0.8	1.07434	NA	0.307794	0.614384	19.6939	0.99995	0.74874	0.8	1.07434	NA	0.307794	0.614384	0
Q562R1	Beta-actin-like protein 2	2	0.1	-0.500824	0.999998	1.01922	0.8	-0.633122	NA	0.4	0.516667	-0.500824	0.999998	1.01922	0.8	-0.633122	NA	0.4	0.516667	0
Q58DX5	Inactive N-acetylated-alpha-linked acidic dipeptidase-like protein 2	9	0.1	-65.1922	0.999782	-1.35341	0.8	-2.9594	NA	-0.3	0.683333	-65.1922	0.999782	-1.35341	0.8	-2.9594	NA	-0.3	0.683333	0
Q5SNV9	Uncharacterized protein C1orf167	10	0.1	23.2162	0.999782	0.549325	0.4	1.0539	NA	0.1	0.95	23.2162	0.999782	0.549325	0.4	1.0539	NA	0.1	0.95	0
Q5T011	Protein SZT2	2	0.1	2.51271	0.999998	1.72957	0.2	3.17646	NA	0.6	0.35	2.51271	0.999998	1.72957	0.2	3.17646	NA	0.6	0.35	0
Q5T011	Protein SZT2	3	0.1	80.6271	0.999782	1.22582	0.8	3.66007	NA	0.5	0.45	80.6271	0.999782	1.22582	0.8	3.66007	NA	0.5	0.45	0
Q5T619	Zinc finger protein 648	4	0.1	-18.6332	0.999816	-1.73862	0.4	-0.842065	NA	-0.4	0.516667	-18.6332	0.999816	-1.73862	0.4	-0.842065	NA	-0.4	0.516667	0
Q5VST9	Obscurin	5	0.1	1.79674	0.999994	1.38627	0.2	0.0729953	NA	0.7	0.233333	1.79674	0.999994	1.38627	0.2	0.0729953	NA	0.7	0.233333	0
Q63ZY3	KN motif and ankyrin repeat domain-containing protein 2	5	0.1	-94.0398	0.999782	0.0578205	1	-4.26894	NA	0.2	0.783333	-94.0398	0.999782	0.0578205	1	-4.26894	NA	0.2	0.783333	0
Q6EMK4	Vasorin	3	0.1	-28.9116	0.999722	-0.639349	1	-2.54533	NA	0.4	0.75	-28.9116	0.999722	-0.639349	1	-2.54533	NA	0.4	0.75	0
Q6ZT98	Tubulin polyglutamylase TTLL7	5	0.1	-31.3405	0.999753	-0.477685	0.8	-1.93979	NA	-0.2	0.783333	-31.3405	0.999753	-0.477685	0.8	-1.93979	NA	-0.2	0.783333	0
Q6ZU80	Centrosomal protein of 128 kDa	1	0.1	17.6238	0.999722	1.39368	0.333333	1.55158	NA	0.8	0.333333	17.6238	0.999722	1.39368	0.333333	1.55158	NA	0.8	0.333333	0
Q709F0	Acyl-CoA dehydrogenase family member 11	4	0.1	-51.566	0.999807	0.602779	1	-0.982763	NA	0.6	0.416667	-51.566	0.999807	0.602779	1	-0.982763	NA	0.6	0.416667	0
Q71DI3	Histone H3.2	8	0.1	6.2553	0.99995	-0.068151	0.4	0.341238	NA	-0.410391	0.492536	6.2553	0.99995	-0.068151	0.4	0.341238	NA	-0.410391	0.492536	0
Q8IUD2	ELKS/Rab6-interacting/CAST family member 1	8	0.1	603.029	0.999782	-0.414811	1	27.3745	NA	-0.2	0.783333	603.029	0.999782	-0.414811	1	27.3745	NA	-0.2	0.783333	0
Q8IV33	Uncharacterized protein KIAA0825	8	0.1	-33.4006	0.999753	-1.5218	0.2	-2.0673	NA	-0.6	0.35	-33.4006	0.999753	-1.5218	0.2	-2.0673	NA	-0.6	0.35	0
Q8IYW2	Cilia- and flagella-associated protein 46	10	0.1	-78.8828	0.999924	0.0263301	1	-5.29279	NA	-0.5	0.45	-78.8828	0.999924	0.0263301	1	-5.29279	NA	-0.5	0.45	0
Q8N1B4	Vacuolar protein sorting-associated protein 52 homolog	4	0.1	1.03212	0.999998	-0.584026	1	1.30477	NA	0.3	0.683333	1.03212	0.999998	-0.584026	1	1.30477	NA	0.3	0.683333	0
Q8N1B4	Vacuolar protein sorting-associated protein 52 homolog	7	0.1	48.851	0.999807	-0.796286	1	0.931021	NA	0	1	48.851	0.999807	-0.796286	1	0.931021	NA	0	1	0
Q8N7Z5	Putative ankyrin repeat domain-containing protein 31	2	0.1	13.0531	0.999807	1.56842	0.5	0.24877	NA	0.4	0.75	13.0531	0.999807	1.56842	0.5	0.24877	NA	0.4	0.75	0
Q8N7Z5	Putative ankyrin repeat domain-containing protein 31	5	0.1	5.59428	0.99995	-0.340458	0.8	0.305178	NA	0.205196	0.740582	5.59428	0.99995	-0.340458	0.8	0.305178	NA	0.205196	0.740582	0
Q8N8A2	Serine/threonine-protein phosphatase 6 regulatory ankyrin repeat subunit B	6	0.1	46.039	0.999722	0.796422	0.666667	4.05321	NA	0	1	46.039	0.999722	0.796422	0.666667	4.05321	NA	0	1	0
Q8NEM8	Cytosolic carboxypeptidase 3	4	0.1	-85.0759	0.999807	0.40938	1	-1.62141	NA	0.6	0.416667	-85.0759	0.999807	0.40938	1	-1.62141	NA	0.6	0.416667	0
Q8NF91	Nesprin-1	8	0.1	-164.724	0.999816	-0.399136	0.8	-7.44417	NA	-0.7	0.233333	-164.724	0.999816	-0.399136	0.8	-7.44417	NA	-0.7	0.233333	0
Q8TCB6	Olfactory receptor 51E1	1	0.1	1.54519	0.999994	1.04179	0.4	0.0627756	NA	0.2	0.783333	1.54519	0.999994	1.04179	0.4	0.0627756	NA	0.2	0.783333	0
Q8TCD6	Pyridoxal phosphate phosphatase PHOSPHO2	10	0.1	8.12975	0.999924	-0.136361	1	0.545481	NA	-0.3	0.683333	8.12975	0.999924	-0.136361	1	0.545481	NA	-0.3	0.683333	0
Q8TDB8	Solute carrier family 2, facilitated glucose transporter member 14	1	0.1	-380.394	0.999782	-0.816062	0.8	-17.268	NA	-0.6	0.35	-380.394	0.999782	-0.816062	0.8	-17.268	NA	-0.6	0.35	0
Q8WXH0	Nesprin-2	7	0.1	42.0289	0.99995	1.02073	0.4	2.29276	NA	0.359092	0.552815	42.0289	0.99995	1.02073	0.4	2.29276	NA	0.359092	0.552815	0
Q8WZ42	Titin	7	0.1	-16.625	0.999924	0.668863	1	-1.11548	NA	-0.4	0.516667	-16.625	0.999924	0.668863	1	-1.11548	NA	-0.4	0.516667	0
Q92560	Ubiquitin carboxyl-terminal hydrolase BAP1	6	0.1	163.235	0.999816	-1.44775	0.4	7.37688	NA	-1	0.0166667	163.235	0.999816	-1.44775	0.4	7.37688	NA	-1	0.0166667	2
Q92620	Pre-mRNA-splicing factor ATP-dependent RNA helicase PRP16	10	0.1	6.97376	0.999924	-0.315441	1	0.467918	NA	0.1	0.95	6.97376	0.999924	-0.315441	1	0.467918	NA	0.1	0.95	0
Q92620	Pre-mRNA-splicing factor ATP-dependent RNA helicase PRP16	9	0.1	-6.83233	0.999994	0.835268	0.2	-0.277573	NA	0.8	0.133333	-6.83233	0.999994	0.835268	0.2	-0.277573	NA	0.8	0.133333	0
Q96BS2	Calcineurin B homologous protein 3	5	0.1	-71.9435	0.999924	0.0439199	1	-4.82719	NA	-0.5	0.45	-71.9435	0.999924	0.0439199	1	-4.82719	NA	-0.5	0.45	0
Q96C28	Zinc finger protein 707	9	0.1	-5.16413	0.99995	-0.788196	0.8	-0.281713	NA	-0.820783	0.088587	-5.16413	0.99995	-0.788196	0.8	-0.281713	NA	-0.820783	0.088587	0
Q96EU6	Ribosomal RNA processing protein 36 homolog	4	0.1	-113.766	0.999782	0.278697	0.8	-5.16442	NA	0.1	0.95	-113.766	0.999782	0.278697	0.8	-5.16442	NA	0.1	0.95	0
Q96I34	Protein phosphatase 1 regulatory subunit 16A	1	0.1	24.6908	0.999807	-0.970773	1	0.470566	NA	-0.8	0.333333	24.6908	0.999807	-0.970773	1	0.470566	NA	-0.8	0.333333	0
Q96IY4	Carboxypeptidase B2	4	0.1	0.232827	0.999998	-0.344811	0.2	0.294331	NA	-0.7	0.233333	0.232827	0.999998	-0.344811	0.2	0.294331	NA	-0.7	0.233333	0
Q96L73	Histone-lysine N-methyltransferase, H3 lysine-36 and H4 lysine-20 specific	5	0.1	-0.198854	0.999998	0.309869	0.8	-0.251383	NA	0.2	0.783333	-0.198854	0.999998	0.309869	0.8	-0.251383	NA	0.2	0.783333	0
Q96RY7	Intraflagellar transport protein 140 homolog	5	0.1	-16.5854	0.999807	0.103171	1	-0.316091	NA	0.4	0.75	-16.5854	0.999807	0.103171	1	-0.316091	NA	0.4	0.75	0
Q9BXR6	Complement factor H-related protein 5	8	0.1	-0.54358	0.999994	-0.994051	0.8	-0.0220837	NA	0.2	0.783333	-0.54358	0.999994	-0.994051	0.8	-0.0220837	NA	0.2	0.783333	0
Q9NWK9	Box C/D snoRNA protein 1	4	0.1	-35.9816	0.999782	-0.834091	0.8	-1.63338	NA	0	1	-35.9816	0.999782	-0.834091	0.8	-1.63338	NA	0	1	0
Q9NXG0	Centlein	7	0.1	-14.7675	0.999924	0.45676	1	-0.990857	NA	-0.1	0.95	-14.7675	0.999924	0.45676	1	-0.990857	NA	-0.1	0.95	0
Q9P0J6	39S ribosomal protein L36, mitochondrial	2	0.1	-1.49475	0.999994	0.538925	0.8	-0.0607262	NA	0.4	0.516667	-1.49475	0.999994	0.538925	0.8	-0.0607262	NA	0.4	0.516667	0
Q9UBB9	Tuftelin-interacting protein 11	3	0.1	-33.3275	0.999665	-1.41421	1	-2.2981	NA	-1	1	-33.3275	0.999665	-1.41421	1	-2.2981	NA	-1	1	0
Q9UER7	Death domain-associated protein 6	2	0.1	8689.94	0.999816	0.519087	0.4	392.713	NA	0.5	0.45	8689.94	0.999816	0.519087	0.4	392.713	NA	0.5	0.45	0
Q9UJC5	SH3 domain-binding glutamic acid-rich-like protein 2	8	0.1	4.27825	0.99995	0.703305	0.8	0.233387	NA	0.820783	0.088587	4.27825	0.99995	0.703305	0.8	0.233387	NA	0.820783	0.088587	0
Q9ULT8	E3 ubiquitin-protein ligase HECTD1	1	0.1	0.783992	0.999994	-0.644171	0.2	0.0318508	NA	-0.9	0.0833333	0.783992	0.999994	-0.644171	0.2	0.0318508	NA	-0.9	0.0833333	0
Q9UPV0	Centrosomal protein of 164 kDa	5	0.1	-30.8781	0.999816	-1.30075	0.4	-1.39543	NA	-0.5	0.45	-30.8781	0.999816	-1.30075	0.4	-1.39543	NA	-0.5	0.45	0
Q9Y6X9	MORC family CW-type zinc finger protein 2	6	0.1	16.0496	0.999816	1.51658	0.4	0.725307	NA	0	1	16.0496	0.999816	1.51658	0.4	0.725307	NA	0	1	0
