# Supplementary material for: Plasma Protein Biomarkers for the Prediction of CSF Amyloid and Tau and [18F]-Flutemetamol PET Scan Result
Source: Front Aging Neurosci. 2018 Dec 11;10:409. doi: 10.3389/fnagi.2018.00409 (PMC6297196; doi:10.3389/fnagi.2018.00409)
Supplement: Supplementary file 1 [file Data_Sheet_1.ZIP › supplementary tables JAD/Supplementary table 4 AL Baird.xlsx]

## Sheet: Table S4
Supplementary table 4. LC-MS/MS discovery data - protein molecular weight isoforms present in 80% or more of the TMT6plex's and their association with CSF tau/Aβ pathology. Abbreviations: LC-MS/MS, liquid chromatography tandem mass spectrometry; Uniprot, universal protein resource.
UniProt ID	Protein Name	Gel Fraction	Propotion of sixplex's protein detected in	Median over all peptides mapping to protein								Mean over all peptides mapping to protein								Number of tests with a P-value < 0.05
				Logistic regression		Mann-Whitney U		Linear Regression		Spearman's Rank Correlation		Logistic regression		Mann-Whitney U		Linear Regression		Spearman's Rank Correlation
				β	P value	Median difference	P value	β	P value	Rho	P value	β	P value	Median difference	P value	β	P value	Rho	P value
O14791	Apolipoprotein L1	5	1	-0.00929279	0.987172	-0.182651	0.163284	-0.0304287	0.88689	-0.15837	0.298777	0.273374	0.559465	-0.202225	0.314632	0.0704898	0.733404	-0.0776687	0.612069	0
O43866	CD5 antigen-like	5	1	0.340773	0.455723	0.0173167	0.919279	0.160764	0.444595	0.0245269	0.87294	0.378206	0.397061	0.144467	0.865865	0.163801	0.418798	-0.00916464	0.952355	0
O75636	Ficolin-3	5	1	0.457889	0.31388	0.265801	0.436265	0.164416	0.445603	0.105888	0.488762	0.457889	0.31388	0.265801	0.436265	0.164416	0.445603	0.105888	0.488762	0
O95445	Apolipoprotein M	6	1	-0.0664513	0.888612	0.231555	0.550182	-0.049168	0.82	0.116767	0.444944	0.0303954	0.949606	0.0222015	0.676784	-0.0249	0.911545	0.0936903	0.540434	0
O95445	Apolipoprotein M	7	1	0.802803	0.357018	0.309649	0.0457665	0.223101	0.33508	0.286675	0.0562302	0.430786	0.339826	0.173757	0.253342	0.162144	0.467254	0.10925	0.474984	1
P00450	Ceruloplasmin	1	1	0.142682	0.752286	0.348213	0.314632	0.0495712	0.822186	0.126657	0.407062	0.48758	0.596488	0.218263	0.208921	0.0218707	0.922301	0.108327	0.478746	0
P00450	Ceruloplasmin	2	1	-1.27543	0.0440025	-0.333187	0.423028	-0.365309	0.091896	-0.180128	0.236394	-0.408816	0.473801	-0.0175179	0.813044	-0.109903	0.589062	-0.0754269	0.622406	1
P00450	Ceruloplasmin	3	1	-0.719905	0.106473	-0.296623	0.580745	-0.20315	0.348013	-0.0668557	0.662583	-1.36014	0.0757585	-0.12463	0.337022	-0.434227	0.0298145	-0.149667	0.326452	1
P00450	Ceruloplasmin	5	1	-0.189146	0.682666	0.145886	0.848181	-0.0472869	0.823364	-0.0688996	0.652911	-0.302279	0.522812	0.233612	0.778273	-0.0839349	0.69148	-0.0159557	0.917147	0
P00734	Prothrombin	3	1	-0.259907	0.561028	-0.260998	0.596312	-0.0810294	0.710376	-0.08024	0.600302	1.05968	0.0596231	0.0177127	0.282886	0.412837	0.0397317	0.144854	0.342424	1
P00734	Prothrombin	5	1	-1.22563	0.64077	-0.0900343	0.192801	-0.068569	0.759257	-0.199446	0.189008	0.0835114	0.887966	-0.0670773	0.410025	0.0179604	0.936911	-0.133052	0.383586	0
P00738	Haptoglobin	2	1	-0.551345	0.469379	-0.197604	0.272795	-0.0756839	0.722737	-0.158832	0.297353	-0.551345	0.469379	-0.197604	0.272795	-0.0756839	0.722737	-0.158832	0.297353	0
P00738	Haptoglobin	5	1	0.198568	0.685722	0.073996	0.743932	0.0705635	0.731241	-0.00712073	0.962973	-0.335818	0.525402	0.0464841	0.937176	-0.0910435	0.674127	-0.0228127	0.881755	0
P00747	Plasminogen	1	1	-0.22753	0.656055	-0.253231	0.795609	-0.135699	0.503198	-0.155865	0.306584	-0.442295	0.450023	-0.00630626	0.535197	-0.151505	0.462922	-0.18771	0.216914	0
P00747	Plasminogen	2	1	0.281444	0.556582	0.42945	0.217331	0.0166051	0.938082	0.108591	0.477669	0.0305815	0.954907	0.489105	0.410025	-0.0298266	0.89448	0.0766797	0.61662	0
P00747	Plasminogen	3	1	0.183489	0.60612	-0.361361	0.565366	0.0100567	0.960831	-0.199644	0.188561	0.158504	0.698147	0.247563	0.676784	0.0722221	0.725818	0.00389003	0.979767	0
P00747	Plasminogen	4	1	-0.414061	0.453218	-0.0560295	0.627993	-0.0911813	0.661453	-0.135558	0.374613	-0.281529	0.555494	-0.253043	0.372438	-0.0395031	0.851165	-0.178809	0.2399	0
P00747	Plasminogen	5	1	1.33442	0.0298885	0.304562	0.170329	0.639311	0.00082377	0.31318	0.036191	0.419387	0.314975	0.161813	0.710082	0.243856	0.250639	0.0824158	0.590424	3
P00747	Plasminogen	6	1	-0.117944	0.804323	0.238649	0.795609	0.0131495	0.950937	0.0463506	0.762391	-0.00543735	0.990864	0.334494	0.104233	0.0431152	0.842304	0.234654	0.120766	0
P01008	Antithrombin-III	8	1	0.201087	0.611689	0.404495	0.463428	0.176144	0.384771	0.063625	0.677981	0.195918	0.627467	0.487744	0.463428	0.184246	0.363959	0.090064	0.556288	0
P01008	Antithrombin-III	9	1	-0.459761	0.350474	-0.157684	0.325704	-0.216529	0.282697	-0.149799	0.326021	-0.459761	0.350474	-0.157684	0.325704	-0.216529	0.282697	-0.149799	0.326021	0
P01011	Alpha-1-antichymotrypsin	4	1	0.485439	0.331027	0.0435839	0.477347	0.205622	0.325425	0.0876904	0.566782	0.376975	0.471623	0.0305433	0.505846	0.132541	0.53086	0.0903937	0.554838	0
P01011	Alpha-1-antichymotrypsin	6	1	0.40558	0.336346	-0.0360638	0.505846	0.25915	0.226799	0.0253181	0.868876	0.376472	0.376658	-0.0348417	0.627993	0.23601	0.272758	-0.00145052	0.992455	0
P01011	Alpha-1-antichymotrypsin	7	1	1.63798	0.0723583	0.240422	0.0511015	0.255663	0.23196	0.164963	0.278849	1.63798	0.0723583	0.240422	0.0511015	0.255663	0.23196	0.164963	0.278849	0
P01023	Alpha-2-macroglobulin	1	1	0.18282	0.715125	0.0974647	0.973053	0.0119864	0.956646	-0.0786576	0.607532	0.549566	0.302992	-0.0743675	0.830571	0.0599723	0.781521	-0.137008	0.369475	0
P01023	Alpha-2-macroglobulin	2	1	1.91386	0.0251849	0.22259	0.491488	0.475468	0.0256173	0.100349	0.511901	0.654764	0.205129	0.197034	0.813044	0.209389	0.319369	-0.00145052	0.992455	2
P01023	Alpha-2-macroglobulin	3	1	-0.650356	0.244411	-0.286202	0.163284	-0.392228	0.0552177	-0.263137	0.0807363	-0.42021	0.376114	-0.275753	0.170329	-0.287267	0.155745	-0.319444	0.0324367	1
P01023	Alpha-2-macroglobulin	4	1	0.579865	0.224008	0.0293656	1	0.255522	0.241988	-0.0611196	0.690012	0.544731	0.235918	0.142272	0.726941	0.216811	0.30753	-0.0540648	0.724291	0
P01023	Alpha-2-macroglobulin	5	1	0.69874	0.236196	-0.0780716	0.901423	0.277955	0.187852	0.00619767	0.96777	0.328498	0.517091	-0.0834532	0.973053	0.122975	0.560438	-0.0814268	0.594905	0
P01023	Alpha-2-macroglobulin	7	1	0.46214	0.270511	0.295064	0.348584	0.24549	0.221575	0.099822	0.514133	0.392013	0.367177	-0.0969354	0.919279	0.221388	0.299238	-0.0282192	0.854006	0
P01024	Complement C3	1	1	-0.34781	0.463141	-0.206372	0.565366	-0.237734	0.316595	-0.0942837	0.537861	-0.392886	0.380271	-0.500604	0.761045	-0.224845	0.304255	-0.107536	0.481982	0
P01024	Complement C3	2	1	-1.21687	0.0619013	0.169707	0.565366	-0.59761	0.0179603	0.00936244	0.951328	-0.69524	0.221498	0.0623289	0.627993	-0.371462	0.128515	-0.0028351	0.985253	1
P01024	Complement C3	3	1	-1.04513	0.0975417	0.138279	0.778273	-0.582689	0.0399147	-0.0258456	0.866169	-0.584483	0.26722	0.16808	0.830571	-0.350636	0.184829	-0.0374497	0.807047	1
P01024	Complement C3	4	1	-0.243964	0.608125	-0.278835	0.293223	-0.188458	0.409201	-0.116635	0.445462	0.199177	0.650054	-0.103648	0.676784	-0.00417341	0.984925	-0.0510319	0.739198	0
P01024	Complement C3	5	1	-0.475911	0.446775	-0.120048	0.131253	-0.204251	0.395918	-0.223907	0.139249	0.131108	0.771593	-0.17796	0.170329	0.010279	0.963766	-0.24283	0.107994	0
P01024	Complement C3	6	1	-1.00011	0.255338	-0.055311	0.710082	-0.380393	0.0574096	-0.172018	0.258515	-0.884632	0.183742	-0.0408872	0.282886	-0.382827	0.0615493	-0.266566	0.0767205	0
P01024	Complement C3	7	1	-1.11134	0.0745046	-0.487378	0.410025	-0.494192	0.0343037	-0.170897	0.261677	-0.083277	0.855411	-0.252249	0.410025	-0.161754	0.501392	-0.195886	0.197189	1
P01024	Complement C3	8	1	-0.953074	0.223662	0.266161	0.109258	-0.379558	0.0921553	0.145777	0.339324	-1.04727	0.189984	-0.101676	0.580745	-0.293905	0.18782	-0.0738446	0.629746	0
P01031	Complement C5	1	1	-0.474771	0.331355	-0.496271	0.163284	-0.219612	0.288226	-0.147294	0.334269	3.19015	0.286749	-0.115317	0.676784	0.401073	0.0449297	0.0174721	0.909303	1
P01762	Ig heavy chain V-III region TRO	2	1	0.841268	0.0990726	0.0959416	0.644093	0.367998	0.0672556	0.115052	0.451702	0.959694	0.0744118	-0.32262	0.761045	0.388696	0.0532059	0.082218	0.591319	0
P01762	Ig heavy chain V-III region TRO	3	1	0.60943	0.15989	-0.0554864	0.919279	0.248421	0.233085	-0.00474715	0.97531	0.395575	0.316327	-0.331245	0.69336	0.198919	0.333547	-0.045032	0.768963	0
P01762	Ig heavy chain V-III region TRO	4	1	0.192411	0.636098	-0.0714303	0.830571	0.151439	0.471857	-0.0135821	0.929438	0.225669	0.582202	-0.115717	0.743932	0.166303	0.427732	0.00448342	0.976682	0
P01762	Ig heavy chain V-III region TRO	5	1	0.780433	0.0921901	0.662148	0.0432763	0.360082	0.071394	0.273423	0.0691612	0.780433	0.0921901	0.662148	0.0432763	0.360082	0.0713941	0.273423	0.0691612	2
P01762	Ig heavy chain V-III region TRO	7	1	0.18629	0.625438	-0.189254	0.726941	0.114595	0.578181	0.0223512	0.884131	0.341173	0.406814	0.313928	0.436265	0.213403	0.294206	0.112877	0.460359	0
P01762	Ig heavy chain V-III region TRO	8	1	0.466507	0.26478	0.0776288	0.520417	0.147974	0.476431	0.0609877	0.690648	-0.223319	0.589129	-0.121672	0.955103	-0.135451	0.532976	-0.0553834	0.717841	0
P01834	Ig kappa chain C region	6	1	0.357409	0.378562	0.284042	0.177596	0.172585	0.413588	0.165623	0.276905	0.373919	0.373019	0.198383	0.325704	0.180788	0.383504	0.0715369	0.640515	0
P01860	Ig gamma-3 chain C region	1	1	-0.9947	0.143877	-0.00460032	0.865865	-0.290033	0.192265	0.0584163	0.703079	-0.665439	0.263321	0.0585751	0.901423	-0.207429	0.375778	0.119668	0.433636	0
P01860	Ig gamma-3 chain C region	2	1	-0.675066	0.13759	-0.744041	0.0364689	-0.215223	0.301881	-0.177161	0.244332	-0.387222	0.374422	-0.357436	0.0902306	-0.164094	0.431047	-0.177688	0.242908	1
P01860	Ig gamma-3 chain C region	3	1	-0.381407	0.428437	0.0283173	0.550182	-0.189189	0.361301	0.0586141	0.70212	-0.33762	0.538495	-0.0083009	0.535197	-0.213176	0.315709	-0.00217578	0.988683	0
P01860	Ig gamma-3 chain C region	4	1	0.0795223	0.860654	0.332392	0.185085	0.0150106	0.942766	0.141426	0.354091	-0.510048	0.306791	-0.184285	0.69336	-0.23415	0.295589	-0.0311202	0.839186	0
P01860	Ig gamma-3 chain C region	5	1	-0.0924437	0.841449	-0.127006	0.981848	-0.0261176	0.900189	0.110012	0.471891	-0.251764	0.568028	-0.0630339	0.973053	-0.0320956	0.881192	0.0942837	0.537861	0
P01860	Ig gamma-3 chain C region	6	1	-0.815727	0.228461	0.174988	0.991016	-0.190832	0.367596	-0.00540648	0.971882	-0.905869	0.154038	0.0159243	0.69336	-0.289115	0.167637	-0.114261	0.454839	0
P01876	Ig alpha-1 chain C region	1	1	0.0141084	0.972966	-0.188539	0.795609	0.00098382	0.996112	-0.0491198	0.748645	-0.0694934	0.873203	-0.0999507	0.550182	-0.0572547	0.776042	-0.134305	0.379084	0
P01876	Ig alpha-1 chain C region	2	1	-0.328565	0.337782	-0.339256	0.348584	-0.156138	0.446898	-0.131865	0.387881	-0.288913	0.402118	-0.129357	0.505846	-0.141651	0.494055	-0.124151	0.416478	0
P01876	Ig alpha-1 chain C region	3	1	-0.0769676	0.82657	-0.0976446	0.848181	-0.035059	0.863681	-0.0705479	0.645152	-0.101447	0.779348	-0.0500332	0.937176	-0.0508142	0.804602	-0.0967891	0.527062	0
P01876	Ig alpha-1 chain C region	4	1	-0.0458232	0.907859	-0.101902	0.676784	-0.0617083	0.763103	-0.121844	0.425261	-0.205375	0.601958	-0.286636	0.282886	-0.135351	0.509188	-0.227204	0.133369	0
P01876	Ig alpha-1 chain C region	5	1	-0.00912415	0.985265	-0.00650245	0.423028	-0.0277348	0.896186	-0.15303	0.315575	0.186123	0.679915	0.0788964	0.69336	0.0704646	0.738698	-0.118019	0.440041	0
P01876	Ig alpha-1 chain C region	6	1	0.157223	0.706684	-0.0228874	0.676784	0.0123089	0.951819	-0.00857124	0.955437	0.0731924	0.869324	-0.061078	0.865865	-0.0211351	0.917255	-0.0304609	0.842549	0
P01876	Ig alpha-1 chain C region	7	1	-0.0222046	0.956747	0.105008	0.397258	0.046261	0.824455	0.0641525	0.675458	0.260702	0.538369	0.0428778	0.676784	0.174043	0.409245	0.0269005	0.860759	0
P01877	Ig alpha-2 chain C region	3	1	-0.0278093	0.944509	-0.0440202	0.955103	-0.0253362	0.903422	-0.0363948	0.812384	-0.183856	0.626366	-0.0435046	0.937176	-0.0973968	0.639585	-0.0364608	0.81205	0
P01877	Ig alpha-2 chain C region	4	1	-0.388798	0.399828	0.139421	0.919279	-0.155419	0.459552	-0.10213	0.504404	-0.385086	0.406757	0.171915	0.901423	-0.153962	0.465171	-0.107536	0.481982	0
P01877	Ig alpha-2 chain C region	5	1	-0.363994	0.435661	-0.0461061	0.865865	-0.1061	0.610072	-0.118085	0.439784	-0.326917	0.481829	0.0817752	0.991016	-0.0953656	0.647705	-0.104371	0.495043	0
P02647	Apolipoprotein A-I	5	1	0.56851	0.197712	-0.103177	0.423028	0.22371	0.302216	-0.113272	0.458778	0.513486	0.277094	-0.00501055	0.743932	0.244103	0.259729	-0.0160216	0.916805	0
P02647	Apolipoprotein A-I	6	1	1.24399	0.0428461	0.228502	0.865865	0.447151	0.0338896	0.126195	0.408787	0.730344	0.201606	0.189152	0.612064	0.266037	0.188869	0.104635	0.493948	2
P02647	Apolipoprotein A-I	7	1	1.25735	0.0461877	-0.0548514	0.660359	0.473034	0.0250302	0.159623	0.294922	1.06266	0.0958988	0.143555	0.314632	0.227144	0.254222	0.178612	0.240429	2
P02647	Apolipoprotein A-I	8	1	0.19467	0.707234	0.0547914	0.865865	0.093777	0.6491	0.0281532	0.854343	0.671053	0.207618	0.413002	0.337022	0.238542	0.238372	0.209204	0.16783	0
P02649	Apolipoprotein E	5	1	0.750106	0.256423	-0.124858	0.612064	0.149763	0.502753	-0.0181974	0.905555	0.439834	0.389713	-0.226345	0.676784	0.133275	0.516259	-0.0593394	0.698608	0
P02649	Apolipoprotein E	7	1	0.795408	0.111399	-0.0532946	0.795609	0.318922	0.142329	-0.0462847	0.762719	0.604944	0.238227	0.218845	0.743932	0.179365	0.409285	-0.0608558	0.691283	0
P02671	Fibrinogen alpha chain	1	1	0.54549	0.343205	0.00840442	0.710082	0.102622	0.62501	-0.0924376	0.545886	-0.0702697	0.885474	-0.0369828	0.596312	-0.0367591	0.870615	-0.0317136	0.836161	0
P02671	Fibrinogen alpha chain	2	1	1.01777	0.086839	-0.121919	0.596312	0.318218	0.133164	-0.0846575	0.580323	0.895228	0.0553238	0.0984516	0.778273	0.465842	0.0259737	0.101932	0.505234	1
P02671	Fibrinogen alpha chain	3	1	-0.23164	0.553842	-0.14322	0.69336	-0.200098	0.322804	-0.151579	0.320238	0.607185	0.15294	-0.0280886	0.937176	0.343495	0.101633	-0.0416694	0.785792	0
P02671	Fibrinogen alpha chain	4	1	0.263739	0.553053	-0.1433	0.795609	0.0197975	0.924336	-0.0934925	0.541293	1.73059	0.0350808	0.0329528	0.449732	0.594839	0.00225394	0.0830092	0.587743	2
P02671	Fibrinogen alpha chain	5	1	0.317019	0.484962	0.0038388	0.710082	-0.00261116	0.990337	-0.144195	0.344649	0.101477	0.811606	0.00757847	0.410025	0.106473	0.617937	-0.142217	0.351377	0
P02671	Fibrinogen alpha chain	6	1	-0.297363	0.522174	0.082316	0.973053	-0.19973	0.329205	-0.146964	0.335364	-0.301475	0.539374	-0.0540835	0.660359	-0.0901627	0.667927	0.00916464	0.952355	0
P02671	Fibrinogen alpha chain	7	1	0.3346	0.473224	-0.394074	0.192801	0.0531947	0.806598	-0.298411	0.0464705	0.448487	0.227924	-0.118648	0.865865	0.24673	0.236749	-0.00962617	0.949959	1
P02671	Fibrinogen alpha chain	8	1	-0.127107	0.791555	-0.257411	0.337022	-0.140665	0.511174	-0.276653	0.0658103	0.458229	0.218332	-0.0747894	0.325704	0.338471	0.102808	-0.258983	0.0858201	0
P02675	Fibrinogen beta chain	2	1	0.58423	0.197206	-0.310057	0.616699	0.197123	0.348537	0.0137804	0.928411	0.364975	0.37698	-0.0698875	0.676784	0.15889	0.45113	0.000527461	0.997256	0
P02675	Fibrinogen beta chain	3	1	1.77329	0.0209828	0.219293	0.463428	0.422878	0.0451543	0.0526142	0.731408	1.27862	0.0523815	-0.195724	0.813044	0.380296	0.0913932	0.034219	0.823416	2
P02675	Fibrinogen beta chain	4	1	-0.333628	0.415615	-0.117082	0.778273	-0.260164	0.208851	-0.198062	0.192161	-0.225583	0.61996	0.266937	0.676784	-0.113916	0.609732	-0.0702842	0.646391	0
P02675	Fibrinogen beta chain	5	1	-0.306434	0.515686	-0.475326	0.177596	-0.169919	0.40875	-0.292279	0.0513822	-0.187879	0.711007	-0.42963	0.109258	-0.0894338	0.694075	-0.224764	0.137702	0
P02675	Fibrinogen beta chain	6	1	-0.434375	0.304553	0.0577895	0.372438	-0.249132	0.254448	0.0365267	0.811716	-0.410524	0.321928	0.119099	0.660359	-0.216188	0.325783	0.0387684	0.80039	0
P02675	Fibrinogen beta chain	7	1	0.515082	0.221677	-0.170554	0.945583	0.191363	0.371984	-0.106419	0.486573	0.279169	0.535256	0.13517	0.901423	0.0855084	0.695415	-0.0839982	0.583286	0
P02675	Fibrinogen beta chain	8	1	0.190529	0.638372	0.196752	0.109258	0.124948	0.550808	0.142612	0.350025	0.102028	0.807662	0.103925	0.919279	0.107941	0.623276	-0.0385047	0.80172	0
P02679	Fibrinogen gamma chain	4	1	-0.320459	0.53254	-0.0604455	0.937176	-0.168741	0.398453	-0.16226	0.286911	-0.302677	0.579967	-0.0938268	0.69336	-0.148345	0.45732	-0.234852	0.120444	0
P02743	Serum amyloid P-component	6	1	0.000223953	0.99952	-0.154316	0.505846	-0.0360362	0.862859	-0.0617789	0.686839	-0.0584487	0.878622	-0.0955898	0.423028	-0.063768	0.756588	-0.0653392	0.669794	0
P02747	Complement C1q subcomponent subunit C	1	1	-0.400426	0.37234	0.192232	0.177596	-0.0728579	0.735005	0.149535	0.326883	-0.400426	0.37234	0.192232	0.177596	-0.0728579	0.735005	0.149535	0.326883	0
P02751	Fibronectin	1	1	0.337275	0.45269	-0.0154171	0.580745	0.0562292	0.79222	-0.098833	0.518331	0.406308	0.348642	0.0626164	0.69336	0.111928	0.604374	-0.0478671	0.754854	0
P02751	Fibronectin	2	1	0.409997	0.366571	0.41936	0.726941	0.033523	0.870671	-0.0509659	0.739523	0.358293	0.435369	0.251548	0.710082	0.0478533	0.82481	0.0419332	0.784468	0
P02766	Transthyretin	7	1	-0.20253	0.640245	-0.169981	0.883615	-0.108983	0.613617	0.128371	0.40069	0.0347784	0.925482	0.0487266	0.955103	-0.0316133	0.878782	0.0343509	0.822746	0
P02768	Serum albumin	1	1	0.374145	0.399018	0.0180897	0.644093	0.194655	0.355817	-0.0805697	0.598801	0.317848	0.466891	-0.312265	0.423028	0.172567	0.416854	-0.108591	0.477669	0
P02768	Serum albumin	10	1	-1.28449	0.120241	-0.157862	0.305921	-0.308002	0.131549	-0.187914	0.216406	-0.627181	0.24463	-0.373285	0.149842	-0.083442	0.689671	-0.0775368	0.612675	0
P02768	Serum albumin	2	1	0.289701	0.532091	-0.0863284	0.901423	0.170439	0.404769	-0.0519549	0.734651	0.194969	0.672829	-0.197795	0.612064	0.12999	0.528219	-0.0735149	0.63128	0
P02768	Serum albumin	3	1	0.870434	0.114161	0.328702	0.449732	0.398392	0.0753456	0.0797126	0.602708	0.193091	0.689799	-0.125873	0.743932	0.142092	0.500188	0.0985034	0.519735	0
P02768	Serum albumin	4	1	-0.0488479	0.903709	-0.720177	0.337022	0.0200414	0.925084	-0.163909	0.281977	-0.305373	0.476891	-0.57373	0.104233	-0.0999248	0.640559	-0.0966573	0.527627	0
P02768	Serum albumin	5	1	0.648378	0.146989	0.364204	0.262947	0.394299	0.0502695	0.231226	0.126449	0.422642	0.382405	-0.0355885	0.612064	0.26801	0.177939	0.175513	0.248819	0
P02768	Serum albumin	6	1	-1.49698	0.025339	0.138918	0.937176	-0.576386	0.00798828	-0.0036263	0.981139	-1.38756	0.0201837	-0.168069	0.314632	-0.500258	0.0184509	-0.0741742	0.628214	4
P02768	Serum albumin	7	1	-0.485583	0.26205	0.0351451	0.778273	-0.160552	0.459083	0.0840641	0.582989	-0.408187	0.351079	-0.419896	0.337022	-0.0570381	0.781221	-0.0492517	0.747992	0
P02768	Serum albumin	8	1	-0.507785	0.209328	0.152248	0.761045	-0.158925	0.429345	-0.0279554	0.855356	-0.0852463	0.831925	0.0385231	0.937176	0.137564	0.510926	0.126129	0.409034	0
P02768	Serum albumin	9	1	0.187134	0.669717	0.452796	0.149842	0.130501	0.536391	0.248236	0.100133	-0.292619	0.517445	0.14935	0.743932	-0.0968213	0.642816	-0.00184611	0.990397	0
P02775	Platelet basic protein	8	1	-0.576448	0.237898	-0.138265	0.743932	-0.289737	0.162541	-0.196743	0.195197	-0.683188	0.172751	-0.136464	0.612064	-0.332441	0.104177	-0.226874	0.133948	0
P02787	Serotransferrin	1	1	0.177928	0.67502	-0.166316	0.535197	0.0812706	0.697671	-0.15448	0.310954	0.0168467	0.967563	-0.0691938	0.491488	0.0127294	0.950678	-0.172875	0.256113	0
P02787	Serotransferrin	2	1	0.209523	0.635163	-0.0643891	0.520417	0.134585	0.521492	-0.124019	0.416977	-0.260004	0.543584	-0.387797	0.272795	-0.060967	0.769348	-0.207886	0.170587	0
P02787	Serotransferrin	3	1	-0.514475	0.261157	0.083611	0.865865	-0.226928	0.275245	-0.0862399	0.57324	-0.125872	0.760666	0.142317	0.596312	-0.0202087	0.922352	0.0818883	0.592812	0
P02787	Serotransferrin	4	1	-1.45289	0.0445955	-0.677049	0.109258	-0.470038	0.0160294	-0.251269	0.0959197	-2.48273	0.0120196	-0.417352	0.314632	-0.715999	0.000198593	-0.209468	0.167283	4
P02787	Serotransferrin	5	1	-0.266553	0.537362	0.125884	0.69336	-0.0238142	0.911476	0.119074	0.435935	-0.484733	0.369146	-0.0891036	0.69336	-0.167395	0.461188	0.0472737	0.757801	0
P02787	Serotransferrin	6	1	-1.06928	0.0376621	-0.617705	0.156455	-0.418244	0.0346193	-0.246984	0.101914	-1.61851	0.0110271	-0.0932715	0.325704	-0.507344	0.0129482	-0.236039	0.118527	4
P02787	Serotransferrin	7	1	-1.10787	0.0569686	-0.0574344	0.761045	-0.302274	0.149768	-0.0530758	0.729141	-0.781269	0.127354	0.110845	0.612064	-0.289835	0.194865	0.0190545	0.901128	0
P02787	Serotransferrin	8	1	-0.569018	0.196744	0.256003	0.865865	-0.230643	0.249354	0.0129887	0.932514	-1.42106	0.0529565	-0.202578	0.253342	-0.44607	0.0249257	-0.16015	0.293308	1
P02787	Serotransferrin	9	1	-0.621367	0.125927	-0.577823	0.0102018	-0.37838	0.0621147	-0.490737	0.000620466	-0.558536	0.213439	-0.361176	0.217331	-0.239858	0.233894	-0.2725	0.0701429	2
P02790	Hemopexin	1	1	-0.387598	0.363989	-0.000340567	0.726941	-0.112427	0.580196	0.1198	0.433125	-0.378325	0.416805	0.0316875	0.848181	-0.122175	0.556785	0.0779983	0.610555	0
P02790	Hemopexin	2	1	-0.455709	0.519564	0.0164776	0.848181	-0.078224	0.713679	-0.0347465	0.820738	-0.180204	0.783477	0.0600964	0.991016	-0.0124267	0.953544	0.00145052	0.992455	0
P02790	Hemopexin	3	1	-0.265111	0.550254	-0.209205	0.114469	-0.0226483	0.913788	-0.128898	0.398741	-0.0955216	0.854034	-0.141836	0.192801	0.059632	0.78687	-0.0590756	0.699884	0
P02790	Hemopexin	4	1	-0.141189	0.758214	-0.0395713	0.973053	-0.00232446	0.990812	-0.0755588	0.621796	-0.198014	0.648316	-0.0514368	0.710082	-0.0412215	0.838324	-0.116437	0.446239	0
P02790	Hemopexin	5	1	0.36766	0.366642	0.00536553	0.865865	0.257914	0.227512	0.0338894	0.82509	0.318058	0.474011	-0.0315561	0.937176	0.218878	0.293217	0.0320433	0.834481	0
P02790	Hemopexin	6	1	-0.432338	0.394973	-0.208165	0.449732	-0.0901029	0.667849	-0.0576251	0.70692	-0.381771	0.422889	-0.287808	0.463428	-0.112516	0.589483	-0.0702842	0.646391	0
P02790	Hemopexin	7	1	0.625479	0.251143	-0.0139364	0.795609	0.232508	0.273688	0.0189886	0.901469	0.272912	0.623422	-0.186599	0.410025	0.126755	0.579928	-0.115316	0.450658	0
P03950	Angiogenin	7	1	-0.0828159	0.84781	-0.297301	0.406295	0.00159934	0.993965	-0.0833416	0.586243	-0.120208	0.785348	-0.48454	0.279831	-0.0416647	0.847415	-0.11143	0.466165	0
P04003	C4b-binding protein alpha chain	1	1	-0.92611	0.198677	0.0946314	0.743932	-0.405843	0.0695826	-0.178677	0.240253	-0.277101	0.49614	-0.0784019	0.937176	-0.165678	0.465035	-0.0580207	0.704999	0
P04003	C4b-binding protein alpha chain	2	1	0.305178	0.447884	0.301541	0.449732	0.155932	0.436392	0.200106	0.18752	0.0814571	0.838772	-0.113661	0.813044	0.0320056	0.876657	0.059669	0.697013	0
P04003	C4b-binding protein alpha chain	3	1	-0.518242	0.20392	0.0558004	0.937176	-0.104474	0.611143	0.0667238	0.663209	-0.759296	0.13682	0.00913425	0.477347	-0.227442	0.278426	-0.0666579	0.663522	0
P04003	C4b-binding protein alpha chain	4	1	-0.603062	0.650373	-0.0010658	0.381019	-0.128819	0.53023	-0.135312	0.375488	0.115483	0.785949	-0.038491	0.274801	0.0689202	0.736429	-0.151485	0.320542	0
P04003	C4b-binding protein alpha chain	5	1	1.17972	0.0495628	0.125769	0.505846	0.345104	0.105866	0.0661304	0.666028	0.446722	0.399258	-0.0501992	0.743932	0.0840803	0.680322	-0.0464825	0.761735	1
P04114	Apolipoprotein B-100	1	1	-0.516848	0.323207	0.0303433	0.520417	-0.152348	0.471705	0.14136	0.354318	0.689552	0.240832	0.364932	0.0993893	0.179817	0.380551	0.212699	0.160681	0
P04114	Apolipoprotein B-100	2	1	-0.132975	0.799015	0.352057	0.177596	-0.0983067	0.649933	0.172678	0.256666	-0.133383	0.813677	0.206881	0.163284	-0.000848777	0.996988	0.173864	0.253361	0
P04196	Histidine-rich glycoprotein	5	1	0.812235	0.0971108	0.62256	0.0102018	0.244483	0.229356	0.282653	0.0599307	0.603685	0.176842	0.502462	0.0483736	0.199458	0.330931	0.203073	0.180927	2
P04275	von Willebrand factor	1	1	0.280556	0.546697	-0.0739399	0.550182	0.0526363	0.803975	-0.175974	0.247557	0.700008	0.160282	-0.178286	0.410025	0.262514	0.226016	-0.113998	0.455888	0
P05156	Complement factor I	5	1	0.649168	0.508601	-0.0413745	0.612064	0.080795	0.694785	-0.12758	0.403623	0.459252	0.252054	-0.0175029	0.676784	0.204411	0.316986	0.0437133	0.77555	0
P06396	Gelsolin	2	1	0.121405	0.78731	0.128781	0.900356	0.108047	0.61028	0.0346375	0.821291	0.0468574	0.915346	0.111121	0.585041	0.066544	0.748554	0.0757261	0.621022	0
P06396	Gelsolin	3	1	-0.39324	0.453239	-0.0252208	0.676784	-0.114522	0.587511	-0.0092965	0.95167	-0.31683	0.475354	-0.0633052	0.813044	-0.103575	0.618974	-0.0367245	0.810715	0
P06396	Gelsolin	5	1	0.0177603	0.965508	0.0593019	0.991016	-0.0561782	0.782175	-0.175249	0.249542	0.173471	0.69925	0.266879	0.644093	-0.0366801	0.858043	-0.102196	0.504127	0
P06727	Apolipoprotein A-IV	5	1	1.04592	0.0487435	0.287998	0.397258	0.397495	0.0503723	0.135426	0.375082	1.13254	0.0325941	0.364748	0.208921	0.448229	0.0264979	0.191864	0.206728	3
P07360	Complement component C8 gamma chain	7	1	0.0433779	0.924936	0.00393458	0.955103	0.000556422	0.997832	-0.0704161	0.645772	0.292277	0.430041	-0.00698108	0.883615	0.147978	0.475414	-0.186194	0.220718	0
P08603	Complement factor H	1	1	-0.146345	0.74199	-0.450656	0.505846	-0.0945003	0.648365	-0.153887	0.312839	0.27581	0.583199	-0.327339	0.848181	0.0577946	0.782164	-0.102064	0.504681	0
P08603	Complement factor H	2	1	0.0856545	0.83381	0.0594162	0.919279	-0.0179403	0.931301	-0.0118019	0.938668	0.380853	0.515224	0.0371915	0.830571	0.101689	0.625969	0.00145052	0.992455	0
P08603	Complement factor H	3	1	-0.54241	0.228372	-0.247299	0.131253	-0.222136	0.303073	-0.124876	0.41374	-0.526769	0.24687	0.0371887	0.813044	-0.180929	0.378002	0.0824817	0.590126	0
P08603	Complement factor H	5	1	0.00769382	0.985548	0.186699	0.865865	-0.056131	0.779017	-0.0163513	0.9151	0.465884	0.292103	-0.0894054	0.726941	0.166222	0.409624	-0.0435155	0.77654	0
P08603	Complement factor H	6	1	0.136196	0.770642	-0.226593	0.0993893	0.0557721	0.798313	-0.271247	0.071493	0.243899	0.580285	-0.106843	0.185085	0.0741894	0.73161	-0.221666	0.143355	0
P08603	Complement factor H	7	1	0.553184	0.255039	0.0483469	0.535197	0.279107	0.204069	0.0327026	0.831125	0.312917	0.526308	0.115007	0.423028	0.156644	0.478338	0.144195	0.344649	0
P08603	Complement factor H	8	1	-0.833404	0.106464	-0.804192	0.0702292	-0.306084	0.135527	-0.238083	0.115278	0.582911	0.222404	-0.0626183	0.813044	0.30952	0.141892	0.105888	0.488762	0
P0C0L4	Complement C4-A	2	1	-0.349349	0.404774	0.0586551	0.973053	-0.17673	0.384363	-0.0688337	0.653222	0.259678	0.503331	-0.00608685	0.761045	0.0996697	0.624474	-0.0309224	0.840194	0
P0C0L4	Complement C4-A	3	1	-0.964187	0.0585969	0.173841	0.919279	-0.543332	0.0180198	-0.100284	0.51218	-0.524302	0.270255	0.0669894	0.991016	-0.287423	0.222477	-0.0957342	0.531596	1
P0C0L4	Complement C4-A	4	1	0.196402	0.635041	0.320727	0.565366	0.039466	0.855804	0.067581	0.659145	2.01342	0.204441	0.062141	0.170329	0.588619	0.00208809	0.193117	0.203723	1
P0C0L4	Complement C4-A	5	1	-0.139886	0.743208	0.302235	0.580745	-0.133466	0.543037	0.0132525	0.931147	1.58979	0.073899	0.118059	0.200746	0.607123	0.0016252	0.165887	0.27613	1
P0C0L4	Complement C4-A	7	1	-0.304576	0.473226	0.312203	0.491488	-0.204628	0.358063	0.0364608	0.81205	0.395092	0.354399	0.0543053	0.449732	0.219432	0.285741	0.0030329	0.984225	0
P0C0L4	Complement C4-A	8	1	-0.705855	0.183907	0.168451	0.919279	-0.457935	0.079804	-0.0586801	0.701801	-0.846339	0.120823	0.0714147	0.901423	-0.396763	0.0986693	-0.0702842	0.646391	0
P10909	Clusterin	5	1	-0.000927814	0.998237	0.0493137	0.676784	-0.00558444	0.978158	0.115646	0.449356	-0.209752	0.714011	-0.0076376	0.726941	-0.102236	0.61959	0.0812949	0.595504	0
P13671	Complement component C6	2	1	-0.544017	0.292403	0.498068	0.253342	-0.165043	0.458716	0.14314	0.348228	-0.584219	0.238411	0.596902	0.436265	-0.234174	0.307236	0.0243291	0.873956	0
P18135	Ig kappa chain V-III region HAH	7	1	0.771201	0.0744868	0.695865	0.170329	0.354546	0.0736163	0.279093	0.0633667	0.771201	0.0744868	0.695865	0.170329	0.354546	0.0736163	0.279093	0.0633667	0
P19652	Alpha-1-acid glycoprotein 2	5	1	-0.577719	0.222689	-0.166685	0.303805	-0.124554	0.544643	-0.127052	0.405586	-0.63787	0.189913	-0.178288	0.24398	-0.148686	0.477363	-0.141491	0.353864	0
P19823	Inter-alpha-trypsin inhibitor heavy chain H2	1	1	0.346901	0.404326	-0.0577543	0.726941	0.115798	0.58221	0.104767	0.493401	1.24664	0.183121	0.0734341	0.491488	0.308361	0.123319	0.125074	0.412995	0
P19823	Inter-alpha-trypsin inhibitor heavy chain H2	2	1	-0.224521	0.59429	0.19666	0.596312	-0.158951	0.450256	-0.0317795	0.835825	0.278269	0.470123	-0.0496626	0.919279	0.206236	0.301805	0.101932	0.505234	0
P19827	Inter-alpha-trypsin inhibitor heavy chain H1	1	1	0.413648	0.338219	0.0811226	0.848181	0.20946	0.345575	0.0940199	0.539004	0.955015	0.0546485	0.519405	0.234858	0.432967	0.0347905	0.272697	0.0699316	1
P19827	Inter-alpha-trypsin inhibitor heavy chain H1	2	1	-0.593858	0.202014	0.0165942	0.813044	-0.28566	0.163603	-0.0491858	0.748318	-0.269377	0.494089	0.0837398	0.778273	-0.130439	0.515313	0.0212303	0.889904	0
P25311	Zinc-alpha-2-glycoprotein	5	1	0.333703	0.492823	-0.0451576	0.761045	0.17865	0.386723	0.108327	0.478746	0.182045	0.679902	-0.0507537	0.612064	0.114429	0.573371	0.12092	0.428802	0
P35542	Serum amyloid A-4 protein	7	1	0.0979708	0.810627	-0.00301392	1	0.0165676	0.936168	0.00817565	0.957492	0.87639	0.0780456	0.0197404	0.627993	0.325275	0.1032	0.0719984	0.638355	0
P35542	Serum amyloid A-4 protein	8	1	1.15982	0.0337766	0.298035	0.463428	0.37005	0.0739398	-0.0036263	0.981139	1.70012	0.0140904	0.225935	0.0386313	0.568694	0.00313204	0.229116	0.130045	4
P36980	Complement factor H-related protein 2	5	1	-0.254827	0.515649	-0.00577486	0.830571	-0.177006	0.384812	0.0181315	0.905896	-0.24188	0.541249	-0.188526	0.644093	-0.183379	0.358207	-0.134503	0.378376	0
P55056	Apolipoprotein C-IV	7	1	0.00776311	0.987294	-0.193662	0.505846	-0.061824	0.764835	-0.13859	0.363919	0.126973	0.823307	-0.460373	0.272795	-0.0384028	0.852017	-0.202743	0.181651	0
P55056	Apolipoprotein C-IV	8	1	1.15241	0.0561308	0.285916	0.0386313	0.191601	0.380346	0.253511	0.0928946	0.913654	0.102074	0.497667	0.0633007	0.134178	0.542488	0.22516	0.136992	1
P61769	Beta-2-microglobulin	8	1	-0.116753	0.768125	0.252601	0.0902306	-0.0662293	0.764419	0.161008	0.290699	-0.116753	0.768125	0.252601	0.0902306	-0.0662293	0.764419	0.161008	0.290699	0
Q03591	Complement factor H-related protein 1	5	1	-0.144469	0.742369	-0.363966	0.325704	-0.0670346	0.750084	-0.116239	0.447017	-0.221834	0.63854	-0.0808089	0.410025	-0.0891218	0.666401	-0.110239	0.470971	0
Q14624	Inter-alpha-trypsin inhibitor heavy chain H4	2	1	0.574343	0.269747	0.088111	0.36039	0.236429	0.249042	0.0446364	0.770937	0.057102	0.898261	-0.155718	0.830571	0.0656822	0.751387	-0.0237358	0.877006	0
Q14624	Inter-alpha-trypsin inhibitor heavy chain H4	3	1	0.192981	0.693325	-0.148887	0.491488	-1.2445e-06	0.999995	-0.190413	0.210246	0.772928	0.156814	-0.1249	0.865865	0.241559	0.237488	-0.0547241	0.721063	0
Q9H299	SH3 domain-binding glutamic acid-rich-like protein 3	8	1	0.266965	0.625342	0.00271118	0.901423	0.12857	0.544816	-0.127448	0.404113	0.266965	0.625342	0.00271118	0.901423	0.12857	0.544816	-0.127448	0.404113	0
P00734	Prothrombin	4	0.9	0.107847	0.789019	-0.0317887	0.352211	0.0729107	0.736779	-0.167573	0.282783	-0.141342	0.740924	-0.592019	0.135349	-0.0193319	0.928338	-0.153294	0.32639	0
P00738	Haptoglobin	6	0.9	-0.103926	0.842522	-0.226675	0.191751	0.0203796	0.927236	-0.246619	0.125005	0.136476	0.824296	-0.24444	0.288767	0.0719269	0.749519	-0.22192	0.168738	0
P00738	Haptoglobin	7	0.9	0.93804	0.0773382	0.457622	0.0678166	0.410798	0.0604677	0.277193	0.0833362	0.674258	0.153635	0.254777	0.314084	0.341856	0.122264	0.167449	0.301709	0
P00739	Haptoglobin-related protein	5	0.9	0.242726	0.648383	0.631477	0.0582474	0.167718	0.446683	0.296502	0.0631976	0.242726	0.648383	0.631477	0.0582474	0.167718	0.446683	0.296502	0.0631976	0
P00751	Complement factor B	2	0.9	0.00402865	0.993197	-0.150599	0.509586	-0.0709143	0.73587	-0.229913	0.153525	0.0720096	0.879158	-0.192776	0.527073	-0.00587434	0.978136	-0.268514	0.0938745	0
P00751	Complement factor B	3	0.9	-1.13272	0.125407	-0.178509	0.352271	-0.271077	0.189892	-0.124055	0.445662	-1.26868	0.136887	-0.122147	0.475524	-0.188039	0.376532	-0.0589755	0.71774	0
P01008	Antithrombin-III	4	0.9	0.0642945	0.884291	0.160956	0.33818	0.00449656	0.984199	0.119298	0.463433	0.115874	0.800648	-0.125379	0.745484	0.0078316	0.972208	0.0334084	0.837845	0
P01011	Alpha-1-antichymotrypsin	3	0.9	1.13254	0.123725	0.0502223	0.903742	0.0388179	0.847981	-0.0883693	0.587655	1.13254	0.123725	0.0502223	0.903742	0.0388179	0.847981	-0.0883693	0.587655	0
P01042	Kininogen-1	2	0.9	0.23765	0.603164	-0.0500368	0.819284	0.145516	0.523512	0.0444236	0.78548	0.291226	0.533407	0.0800757	0.798448	0.163592	0.471326	0.0462081	0.777078	0
P01620	Ig kappa chain V-III region SIE	6	0.9	0.0774614	0.848898	0.398847	0.248738	-0.0642729	0.770561	0.0280806	0.861648	0.0774614	0.848898	0.398847	0.248738	-0.0642729	0.770561	0.0280806	0.861648	0
P01700	Ig lambda chain V-I region HA	7	0.9	0.467358	0.613574	-0.0789637	0.578781	0.14102	0.523539	-0.0902591	0.574651	0.467358	0.613574	-0.0789637	0.578781	0.14102	0.523539	-0.0902591	0.574651	0
P01762	Ig heavy chain V-III region TRO	1	0.9	0.0248354	0.956175	0.100196	0.781695	-0.0370544	0.869623	0.0528861	0.736257	0.0248354	0.956175	0.100196	0.781695	-0.0370544	0.869623	0.0528861	0.736257	0
P01781	Ig heavy chain V-III region GAL	7	0.9	0.739538	0.33761	0.359374	0.251015	0.21823	0.304107	0.0957477	0.556726	0.739538	0.33761	0.359374	0.251015	0.21823	0.304107	0.0957477	0.556726	0
P01876	Ig alpha-1 chain C region	8	0.9	0.314023	0.485048	0.243298	0.511661	0.060989	0.790727	0.0347483	0.831434	0.242785	0.601197	0.241194	0.678306	0.0203672	0.929468	0.0327761	0.840875	0
P02647	Apolipoprotein A-I	2	0.9	1.07915	0.161355	0.248088	0.188859	0.351507	0.0689497	0.200654	0.208421	1.22067	0.104007	0.0459001	0.30529	0.37768	0.0504851	0.131241	0.41341	0
P02647	Apolipoprotein A-I	9	0.9	0.391841	0.466063	0.0897959	0.560294	0.0874217	0.684564	0.18051	0.258732	0.96798	0.132583	0.153759	0.509064	0.261147	0.223419	0.143536	0.370624	0
P02649	Apolipoprotein E	8	0.9	0.941519	0.10303	-0.252995	0.716629	0.169518	0.446396	-0.0336198	0.836833	0.82659	0.230806	-0.12198	0.716629	0.0954066	0.68501	-0.00957882	0.953221	0
P02675	Fibrinogen beta chain	1	0.9	1.49382	0.0567813	-0.00443024	0.856606	0.526821	0.013545	0.0361892	0.817788	1.98338	0.0482293	0.108235	0.673141	0.597212	0.00381743	0.0755515	0.63015	3
P02679	Fibrinogen gamma chain	7	0.9	1.41441	0.152479	0.0973142	0.338394	0.31361	0.129326	0.178241	0.271162	1.38457	0.162751	0.0435363	0.509586	0.30207	0.145182	0.122459	0.451584	0
P02751	Fibronectin	5	0.9	-0.306799	0.610045	-0.0788937	0.429341	-0.0888588	0.664225	-0.177022	0.268202	-0.491363	0.508046	-0.0781376	0.59575	-0.091743	0.648141	-0.126183	0.431793	0
P02753	Retinol-binding protein 4	6	0.9	0.156339	0.781553	0.158541	0.395973	0.0188859	0.930789	0.1317	0.417901	-0.107019	0.819272	0.181856	0.395973	-0.0362466	0.869057	0.148784	0.359525	0
P02753	Retinol-binding protein 4	8	0.9	-0.261298	0.567523	-0.150678	0.610597	-0.119409	0.607627	-0.205783	0.202698	-0.12796	0.768173	-0.139152	0.727666	-0.0730648	0.75093	-0.183815	0.256211	0
P02766	Transthyretin	5	0.9	0.859923	0.135279	0.422797	0.189523	0.384838	0.0613536	0.264057	0.0996698	0.765554	0.179036	0.367919	0.251015	0.361151	0.0805731	0.255797	0.111131	0
P04003	C4b-binding protein alpha chain	7	0.9	0.6278	0.303269	0.243148	0.182631	0.211646	0.394866	0.227742	0.157554	0.6278	0.303269	0.243148	0.182631	0.211646	0.394866	0.227742	0.157554	0
P04196	Histidine-rich glycoprotein	1	0.9	-0.213189	0.707506	-0.167491	0.476509	-0.0325951	0.884655	0.0576458	0.713488	-0.130671	0.78065	-0.211626	0.391212	-0.0160901	0.942142	0.0541705	0.73009	0
P04208	Ig lambda chain V-I region WAH	6	0.9	-0.0567771	0.924587	0.125263	0.946436	-0.0363268	0.875435	-0.00760742	0.962841	-0.0567771	0.924587	0.125263	0.946436	-0.0363268	0.875435	-0.00760743	0.962841	0
P04433	Ig kappa chain V-III region VG	6	0.9	0.212548	0.647044	0.116568	0.544854	0.0393997	0.85402	0.0604525	0.710972	0.212548	0.647044	0.116568	0.544854	0.0393997	0.85402	0.0604525	0.710972	0
P07996	Thrombospondin-1	2	0.9	0.23135	0.618105	-0.31046	0.707622	-0.00148568	0.994025	-0.174406	0.275452	0.262124	0.556147	-0.283569	0.866539	0.0328326	0.869659	-0.12845	0.423497	0
P08603	Complement factor H	4	0.9	0.523074	0.283679	0.00354093	0.655613	0.192381	0.404174	0.0074796	0.962033	-0.131081	0.795363	-0.0354162	0.673141	-0.0474608	0.825241	0.00113327	0.994245	0
P0C0L4	Complement C4-A	6	0.9	0.200603	0.684692	0.253231	0.16901	0.00616259	0.980523	0.161941	0.318115	0.391826	0.46743	0.279886	0.236259	0.0496004	0.838149	0.0968832	0.552034	0
P0CG04	Ig lambda-1 chain C regions	1	0.9	0.735156	0.130653	0.0173731	0.507006	0.246213	0.256237	0.095346	0.543061	0.735156	0.130653	0.0173731	0.507006	0.246213	0.256237	0.095346	0.543061	0
P13671	Complement component C6	3	0.9	0.567573	0.253731	0.0502503	0.620465	0.175016	0.467228	0.003475	0.983022	0.935682	0.136018	0.325034	0.494523	0.274849	0.221308	0.0778587	0.632983	0
P18135	Ig kappa chain V-III region HAH	6	0.9	0.131551	0.779862	0.727117	0.247617	0.0256294	0.900438	0.19673	0.217643	0.131551	0.779862	0.727117	0.247617	0.0256294	0.900438	0.19673	0.217643	0
P19823	Inter-alpha-trypsin inhibitor heavy chain H2	3	0.9	-0.700152	0.141814	-0.408682	0.210964	-0.25981	0.221408	-0.131017	0.420341	-0.589115	0.193128	-0.432215	0.16534	-0.202836	0.343122	-0.165955	0.306107	0
P19823	Inter-alpha-trypsin inhibitor heavy chain H2	4	0.9	-0.244401	0.605522	0.0357945	0.925426	-0.175256	0.444084	-0.127448	0.433219	-0.828014	0.191622	-0.222313	0.658798	-0.231901	0.288933	-0.201832	0.211695	0
P19827	Inter-alpha-trypsin inhibitor heavy chain H1	8	0.9	-0.146746	0.806217	0.220592	0.180434	-0.00833745	0.972137	0.322069	0.042692	-0.0718265	0.904774	0.243582	0.132449	0.00449738	0.984953	0.319722	0.0443136	2
P60709	Actin, cytoplasmic 1	5	0.9	-0.213938	0.66788	-0.0700227	0.442721	-0.151287	0.480496	-0.191295	0.237028	-0.171347	0.727749	-0.202664	0.262453	-0.0843741	0.697122	-0.236465	0.141822	0
Q03591	Complement factor H-related protein 1	7	0.9	-0.279862	0.569408	-0.283518	0.381063	-0.164387	0.444483	-0.222588	0.167427	-0.342242	0.515798	-0.425433	0.411222	-0.161245	0.458319	-0.166424	0.304721	0
Q03591	Complement factor H-related protein 1	8	0.9	-0.471747	0.447832	-0.13002	0.492401	-0.209663	0.297796	-0.187914	0.245575	-0.622015	0.33184	0.000436023	0.509586	-0.265668	0.186672	-0.237592	0.139877	0
Q14624	Inter-alpha-trypsin inhibitor heavy chain H4	5	0.9	-0.287538	0.539819	-0.236792	0.621114	-0.121483	0.567147	-0.24184	0.11819	-0.202517	0.668486	0.0417797	0.951976	-0.061593	0.773979	-0.154352	0.323022	0
Q92620	Pre-mRNA-splicing factor ATP-dependent RNA helicase PRP16	2	0.9	0.000917301	0.998553	0.0108845	0.546823	0.023946	0.916135	0.140784	0.386221	0.000917301	0.998553	0.0108845	0.546823	0.023946	0.916135	0.140784	0.386221	0
A0M8Q6	Ig lambda-7 chain C region	6	0.8	-0.172601	0.718912	0.169022	0.5258	-0.117798	0.616165	0.0238203	0.890322	-0.172601	0.718912	0.169022	0.5258	-0.117798	0.616165	0.0238203	0.890322	0
P00738	Haptoglobin	4	0.8	0.473855	0.356049	0.253581	0.142691	0.217778	0.292582	0.293246	0.0826043	0.475735	0.351307	0.254579	0.103752	0.22112	0.285394	0.319284	0.0576814	0
P00746	Complement factor D	6	0.8	0.140035	0.832109	-0.309796	0.364027	0.0807779	0.73162	-0.15362	0.378282	0.140035	0.832109	-0.309796	0.364027	0.0807779	0.73162	-0.15362	0.378282	0
P00751	Complement factor B	7	0.8	0.234993	0.573288	0.210854	0.324223	0.163429	0.470335	0.11099	0.519296	0.535829	0.23221	0.0974647	0.308723	0.294485	0.189358	0.0664392	0.700243	0
P00751	Complement factor B	8	0.8	1.04405	0.293362	-0.10562	0.779754	0.06638	0.758946	0.105964	0.544625	1.53966	0.160614	0.103639	0.542246	0.0961378	0.651437	0.0836779	0.632717	0
P01008	Antithrombin-III	7	0.8	0.272428	0.605153	-0.0654887	0.765197	0.136707	0.521198	-0.00257616	0.988103	0.231721	0.660239	-0.207678	0.560414	0.121919	0.56215	-0.026148	0.879678	0
P01011	Alpha-1-antichymotrypsin	2	0.8	1.68074	0.0258547	0.415581	0.101677	0.64106	0.00533283	0.172073	0.322944	1.68074	0.0258547	0.415581	0.101677	0.64106	0.00533283	0.172073	0.322944	4
P01023	Alpha-2-macroglobulin	6	0.8	-0.161956	0.789365	0.431853	0.324223	-0.109433	0.678079	-0.0477693	0.782042	-0.392014	0.513981	0.305086	0.79996	-0.2091	0.449861	-0.11923	0.488554	0
P01034	Cystatin-C	7	0.8	-0.527479	0.407311	-0.408022	0.453786	-0.209966	0.379203	-0.210158	0.22561	-0.582185	0.358541	-0.414671	0.359269	-0.235224	0.320449	-0.236217	0.171891	0
P01700	Ig lambda chain V-I region HA	8	0.8	-0.42898	0.498483	0.194206	0.584133	-0.114281	0.599506	-0.0514308	0.765786	-0.606485	0.31596	0.0096882	0.839069	-0.215907	0.309658	-0.171694	0.316697	0
P01768	Ig heavy chain V-III region CAM	4	0.8	1.04772	0.158985	0.0284866	0.830694	0.388362	0.0558786	0.0319574	0.855392	1.09556	0.148741	0.0641393	0.633113	0.399067	0.0479729	0.090546	0.604955	1
P01768	Ig heavy chain V-III region CAM	7	0.8	0.42848	0.529938	0.0986552	0.609811	0.122902	0.574173	0.0112131	0.949026	0.220026	0.750774	0.0886436	0.680778	0.143627	0.531936	0.0215853	0.902046	0
P01768	Ig heavy chain V-III region CAM	8	0.8	-0.267877	0.714013	-0.0625541	0.656776	-0.151757	0.49364	0.109048	0.532911	-0.298141	0.650585	0.281851	0.438389	-0.045591	0.836371	0.209265	0.227633	0
P01781	Ig heavy chain V-III region GAL	4	0.8	-0.342937	0.577449	-0.178169	0.98688	0.0357931	0.865993	-0.0378443	0.829116	-0.342937	0.577449	-0.178169	0.98688	0.0357931	0.865993	-0.0378443	0.829116	0
P01781	Ig heavy chain V-III region GAL	8	0.8	-1.12105	0.287954	-0.215485	0.7051	-0.223599	0.311516	-0.0898451	0.607764	-1.12105	0.287954	-0.215485	0.7051	-0.223599	0.311516	-0.0898451	0.607764	0
P01871	Ig mu chain C region	4	0.8	-0.107151	0.819905	0.184084	0.282858	-0.02508	0.913344	0.0503444	0.76085	-0.193565	0.687556	0.358511	0.350601	-0.0612577	0.790991	0.0311994	0.850448	0
P02679	Fibrinogen gamma chain	5	0.8	0.299093	0.642122	-0.160597	0.105926	0.0696734	0.765923	-0.230726	0.182369	0.373474	0.559402	-0.481472	0.0545012	0.125281	0.588372	-0.285374	0.096565	0
P02747	Complement C1q subcomponent subunit C	6	0.8	-0.0734365	0.870957	-0.17522	0.613231	-0.108121	0.642329	0.0105219	0.952164	-0.0734365	0.870957	-0.17522	0.613231	-0.108121	0.642329	0.0105219	0.952164	0
P02751	Fibronectin	7	0.8	-0.568869	0.47106	-0.362103	0.352107	-0.235652	0.239589	-0.194883	0.254705	-0.642676	0.399988	-0.501963	0.248659	-0.268552	0.182399	-0.243733	0.152002	0
P02766	Transthyretin	8	0.8	-0.766083	0.207008	-0.218832	0.613231	-0.246033	0.338548	-0.0615839	0.72526	-0.870108	0.161931	-0.272434	0.125948	-0.280197	0.286379	-0.239181	0.166418	0
P03952	Plasma kallikrein	2	0.8	0.372567	0.447583	0.00967809	0.407864	0.204598	0.356181	0.0994837	0.557995	0.372567	0.447583	0.00967809	0.407864	0.204598	0.356181	0.0994837	0.557995	0
P03952	Plasma kallikrein	3	0.8	-0.482057	0.394281	-0.466692	0.186064	-0.20695	0.386873	-0.228932	0.185889	-0.928202	0.206609	-0.609519	0.0712935	-0.195721	0.407132	-0.27965	0.103739	0
P04003	C4b-binding protein alpha chain	6	0.8	-4.18809	0.0835352	-0.896424	0.0173491	-0.363328	0.085563	-0.286635	0.0950363	-3.83979	0.0719746	-0.973221	0.00237729	-0.397912	0.0661957	-0.376621	0.0257454	3
P04114	Apolipoprotein B-100	3	0.8	0.5445	0.264438	0.25116	0.0840031	0.390113	0.0947899	0.3828	0.0161628	0.776231	0.144837	0.577684	0.0789665	0.48335	0.0391477	0.395665	0.0126593	3
P04114	Apolipoprotein B-100	5	0.8	-1.08067	0.0631698	0.0783144	0.931039	-0.468224	0.0873516	-0.21233	0.200608	-0.380035	0.472945	0.0126286	0.931039	-0.169555	0.522667	-0.207403	0.211502	0
P04196	Histidine-rich glycoprotein	3	0.8	-0.641089	0.388711	-0.107074	0.7051	-0.221818	0.279575	-0.220618	0.202821	-0.0934836	0.891169	-0.163244	1	-0.101046	0.62771	-0.0689607	0.693855	0
P04275	von Willebrand factor	2	0.8	0.311437	0.495695	0.0338401	0.583204	0.087262	0.7042	0.0170837	0.918915	0.24995	0.58756	0.133593	0.506307	0.0614679	0.791204	0.0133604	0.936547	0
P05090	Apolipoprotein D	5	0.8	-0.453666	0.586136	0.103142	0.882336	0.0781978	0.757382	-0.0392459	0.822885	-0.453666	0.586136	0.103142	0.882336	0.0781978	0.757382	-0.0392459	0.822885	0
P05090	Apolipoprotein D	6	0.8	-0.517915	0.30788	0.235428	0.453786	-0.160711	0.510487	0.0636077	0.716598	-0.517915	0.30788	0.235428	0.453786	-0.160711	0.510487	0.0636077	0.716598	0
P06727	Apolipoprotein A-IV	4	0.8	0.0400208	0.937057	0.247939	0.482772	0.0556903	0.825393	0.15829	0.363779	-0.0442506	0.930551	0.528293	0.462556	0.0215188	0.931803	0.15829	0.363779	0
P08519	Apolipoprotein(a)	1	0.8	0.393389	0.378485	0.223594	0.953995	0.217782	0.334033	0.118272	0.479436	0.535826	0.308908	0.182359	0.772929	0.234314	0.29607	0.144993	0.385099	0
P08603	Complement factor H	9	0.8	1.58814	0.0865611	0.189291	0.188885	0.266519	0.186418	0.207638	0.224305	1.50657	0.115794	0.188487	0.335899	0.227989	0.269343	0.175694	0.305382	0
P09871	Complement C1s subcomponent	3	0.8	-0.313084	0.64582	0.00741227	0.966774	-0.0933229	0.689754	-0.0399109	0.809377	-0.224505	0.703339	0.0305297	0.966774	-0.0810806	0.727147	-0.0780997	0.636508	0
P0C0L4	Complement C4-A	1	0.8	-0.326944	0.424456	0.163806	0.182974	-0.137378	0.516492	0.0957205	0.562145	1.19347	0.101712	0.122656	0.0323048	0.372198	0.0771631	0.306812	0.0574587	1
P0CG04	Ig lambda-1 chain C regions	7	0.8	0.132443	0.773959	0.00967284	0.728381	0.0302961	0.897377	-0.0557131	0.736215	0.132443	0.773959	0.00967284	0.728381	0.0302961	0.897377	-0.0557131	0.736215	0
P0CG04	Ig lambda-1 chain C regions	8	0.8	0.157429	0.75217	-0.10659	0.781122	-0.015661	0.947726	-0.0448399	0.798128	0.157429	0.75217	-0.10659	0.781122	-0.015661	0.947726	-0.0448399	0.798128	0
P0CG04	Ig lambda-1 chain C regions	9	0.8	-0.308444	0.573337	-0.23464	0.21425	-0.163291	0.501117	-0.370175	0.0262646	-0.308444	0.573337	-0.23464	0.21425	-0.163291	0.501117	-0.370175	0.0262646	2
P19827	Inter-alpha-trypsin inhibitor heavy chain H1	5	0.8	-0.268296	0.600594	-0.239225	0.502083	-0.0969292	0.718256	-0.238199	0.168217	-0.257375	0.616088	-0.237768	0.658831	-0.094378	0.723673	-0.212107	0.221238	0
P19827	Inter-alpha-trypsin inhibitor heavy chain H1	7	0.8	0.465587	0.514795	-0.10913	0.75461	0.0943612	0.67694	-0.0357418	0.838481	0.452902	0.568545	0.206399	0.329918	0.0582018	0.797072	0.135959	0.436121	0
P22352	Glutathione peroxidase 3	6	0.8	-0.529232	0.424536	-0.276893	0.680778	-0.102306	0.621454	-0.0647558	0.711699	-1.00301	0.206334	-0.00725777	0.960655	-0.17537	0.397062	-0.0168197	0.9236	0
P32119	Peroxiredoxin-2	7	0.8	0.862608	0.292305	-0.223031	0.214316	0.0642809	0.770386	-0.0517205	0.767942	0.832707	0.308729	-0.195323	0.214316	0.0552129	0.804767	-0.0780714	0.655753	0
P35443	Thrombospondin-4	7	0.8	-0.796255	0.413495	0.154545	0.830694	-0.084472	0.686515	0.0580279	0.740562	-1.66678	0.139286	-0.177403	0.364027	-0.151299	0.473748	-0.112972	0.51818	0
P35542	Serum amyloid A-4 protein	9	0.8	-0.239744	0.708597	-0.401587	0.127927	-0.0444752	0.859285	-0.153973	0.356026	1.02635	0.0842561	-0.0531651	0.953747	0.482603	0.0354841	0.107868	0.519175	1
P43652	Afamin	3	0.8	-0.443481	0.392454	0.206408	0.686145	-0.227116	0.355198	-0.0304441	0.85602	-0.364861	0.465641	0.235059	0.603226	-0.172128	0.481459	0.0369052	0.825891	0
Q14624	Inter-alpha-trypsin inhibitor heavy chain H4	1	0.8	-0.0696046	0.880451	-0.117966	0.861844	-0.060719	0.775508	-0.0428141	0.79855	-0.215078	0.647136	0.130637	0.953747	-0.102494	0.636558	-0.0165344	0.921514	0
Q15485	Ficolin-2	5	0.8	-0.00274087	0.997381	0.478821	0.0209932	0.101212	0.632216	0.33345	0.050288	0.764963	0.350742	0.671509	0.00237729	0.157027	0.479614	0.431565	0.00963689	3
Q92954	Proteoglycan 4	8	0.8	-1.68491	0.0972064	-0.774803	0.230024	-0.416991	0.0538733	-0.275741	0.108864	-1.58021	0.104424	-0.772675	0.285819	-0.403736	0.0632796	-0.252471	0.143408	0
Q9Y490	Talin-1	1	0.8	-0.332066	0.57708	-0.382374	0.148739	-0.140236	0.609335	-0.256112	0.137531	-0.477601	0.516048	-0.240502	0.0925604	-0.204777	0.446223	-0.276427	0.107951	0
