# Supplementary material for: Plasma Protein Biomarkers for the Prediction of CSF Amyloid and Tau and [18F]-Flutemetamol PET Scan Result
Source: Front Aging Neurosci. 2018 Dec 11;10:409. doi: 10.3389/fnagi.2018.00409 (PMC6297196; doi:10.3389/fnagi.2018.00409)
Supplement: Supplementary file 1 [file Data_Sheet_1.ZIP › supplementary tables JAD/Supplementary table 5 AL Baird.xlsx]

## Sheet: Table S5
Supplementary table 5. LC-MS/MS discovery data - significant association of protein molecular weight isoforms with CSF tau/Aβ pathology. Abbreviations: LC-MS/MS, liquid chromatography tandem mass spectrometry; Uniprot, universal protein resource. CSF tau/Aβ was calculated using the equation: x = 373 + 0.82(tau) / Aβ42. For regression the covariates: age, gender, apolipoprotein E ε4 and sample sto…
UniProt ID	Protein Name	Gel Fraction	Propotion of sixplex's protein detected in	Median over all peptides mapping to protein								Mean over all peptides mapping to protein								Number of tests with a P value < 0.05 combined
				Logistic regression		Mann-Whitney U		Linear Regression		Spearman's Rank Correlation		Logistic regression		Mann-Whitney U		Linear Regression		Spearman's Rank Correlation
				β	P value	Median difference	P value	β	P value	Rho	P value	β	P value	Median difference	P value	β	P value	Rho	P value
P02768	Serum albumin	6	1	-1.49698	0.025*	0.138918	0.937176	-0.576386	0.008*	-0.0036263	0.981139	-1.38756	0.020*	-0.168069	0.314632	-0.500258	0.018*	-0.0741742	0.628214	4
P35542	Serum amyloid A-4 protein	8	1	1.15982	0.034*	0.298035	0.463428	0.37005	0.0739398	-0.0036263	0.981139	1.70012	0.014*	0.225935	0.039*	0.568694	0.003*	0.229116	0.130045	4
P01011	Alpha-1-antichymotrypsin	2	0.8	1.68074	0.026*	0.415581	0.101677	0.64106	0.005*	0.172073	0.322944	1.68074	0.026*	0.415581	0.101677	0.64106	0.005*	0.172073	0.322944	4
P02787	Serotransferrin	6	1	-1.06928	0.038*	-0.617705	0.156455	-0.418244	0.035*	-0.246984	0.101914	-1.61851	0.011*	-0.0932715	0.325704	-0.507344	0.013*	-0.236039	0.118527	4
P02787	Serotransferrin	4	1	-1.45289	0.045*	-0.677049	0.109258	-0.470038	0.016*	-0.251269	0.0959197	-2.48273	0.012*	-0.417352	0.314632	-0.715999	0.001*	-0.209468	0.167283	4
P06727	Apolipoprotein A-IV	5	1	1.04592	0.049*	0.287998	0.397258	0.397495	0.0503723	0.135426	0.375082	1.13254	0.033*	0.364748	0.208921	0.448229	0.026*	0.191864	0.206728	3
P04114	Apolipoprotein B-100	3	0.8	0.5445	0.264438	0.25116	0.0840031	0.390113	0.0947899	0.3828	0.016*	0.776231	0.144837	0.577684	0.0789665	0.48335	0.039*	0.395665	0.013*	3
P04003	C4b-binding protein alpha chain	6	0.8	-4.18809	0.0835352	-0.896424	0.017*	-0.363328	0.085563	-0.286635	0.0950363	-3.83979	0.0719746	-0.973221	0.002*	-0.397912	0.0661957	-0.376621	0.026*	3
Q15485	Ficolin-2	5	0.8	-0.00274087	0.997381	0.478821	0.021*	0.101212	0.632216	0.33345	0.050288	0.764963	0.350742	0.671509	0.002*	0.157027	0.479614	0.431565	0.010*	3
P02675	Fibrinogen beta chain	1	0.9	1.49382	0.0567813	-0.00443024	0.856606	0.526821	0.014*	0.0361892	0.817788	1.98338	0.048*	0.108235	0.673141	0.597212	0.004*	0.0755515	0.63015	3
P00747	Plasminogen	5	1	1.33442	0.0298885	0.304562	0.170329	0.639311	0.001*	0.31318	0.036*	0.419387	0.314975	0.161813	0.710082	0.243856	0.250639	0.0824158	0.590424	3
P01023	Alpha-2-macroglobulin	2	1	1.91386	0.0251849	0.22259	0.491488	0.475468	0.026*	0.100349	0.511901	0.654764	0.205129	0.197034	0.813044	0.209389	0.319369	-0.00145052	0.992455	2
P02647	Apolipoprotein A-I	6	1	1.24399	0.0428461	0.228502	0.865865	0.447151	0.034*	0.126195	0.408787	0.730344	0.201606	0.189152	0.612064	0.266037	0.188869	0.104635	0.493948	2
P02647	Apolipoprotein A-I	7	1	1.25735	0.0461877	-0.0548514	0.660359	0.473034	0.025*	0.159623	0.294922	1.06266	0.0958988	0.143555	0.314632	0.227144	0.254222	0.178612	0.240429	2
P02671	Fibrinogen alpha chain	4	1	0.263739	0.553053	-0.1433	0.795609	0.0197975	0.924336	-0.0934925	0.541293	1.73059	0.035*	0.0329528	0.449732	0.594839	0.002*	0.0830092	0.587743	2
P02675	Fibrinogen beta chain	3	1	1.77329	0.0209828	0.219293	0.463428	0.422878	0.045*	0.0526142	0.731408	1.27862	0.0523815	-0.195724	0.813044	0.380296	0.0913932	0.034219	0.823416	2
P04196	Histidine-rich glycoprotein	5	1	0.812235	0.0971108	0.62256	0.010*	0.244483	0.229356	0.282653	0.0599307	0.603685	0.176842	0.502462	0.048*	0.199458	0.330931	0.203073	0.180927	2
P0CG04	Ig lambda-1 chain C regions	9	0.8	-0.308444	0.573337	-0.23464	0.21425	-0.163291	0.501117	-0.370175	0.026*	-0.308444	0.573337	-0.23464	0.21425	-0.163291	0.501117	-0.370175	0.026*	2
P19827	Inter-alpha-trypsin inhibitor heavy chain H1	8	0.9	-0.146746	0.806217	0.220592	0.180434	-0.00833745	0.972137	0.322069	0.043*	-0.0718265	0.904774	0.243582	0.132449	0.00449738	0.984953	0.319722	0.044*	2
P01762	Ig heavy chain V-III region TRO	5	1	0.780433	0.0921901	0.662148	0.043*	0.360082	0.071394	0.273423	0.0691612	0.780433	0.0921901	0.662148	0.043*	0.360082	0.0713941	0.273423	0.0691612	2
P02787	Serotransferrin	9	1	-0.621367	0.125927	-0.577823	0.010*	-0.37838	0.0621147	-0.490737	0.001*	-0.558536	0.213439	-0.361176	0.217331	-0.239858	0.233894	-0.2725	0.0701429	2
P01023	Alpha-2-macroglobulin	3	1	-0.650356	0.244411	-0.286202	0.163284	-0.392228	0.0552177	-0.263137	0.0807363	-0.42021	0.376114	-0.275753	0.170329	-0.287267	0.155745	-0.319444	0.032*	1
P55056	Apolipoprotein C-IV	8	1	1.15241	0.0561308	0.285916	0.039*	0.191601	0.380346	0.253511	0.0928946	0.913654	0.102074	0.497667	0.0633007	0.134178	0.542488	0.22516	0.136992	1
O95445	Apolipoprotein M	7	1	0.802803	0.357018	0.309649	0.046*	0.223101	0.33508	0.286675	0.0562302	0.430786	0.339826	0.173757	0.253342	0.162144	0.467254	0.10925	0.474984	1
P01024	Complement C3	2	1	-1.21687	0.0619013	0.169707	0.565366	-0.59761	0.018*	0.00936244	0.951328	-0.69524	0.221498	0.0623289	0.627993	-0.371462	0.128515	-0.0028351	0.985253	1
P01024	Complement C3	7	1	-1.11134	0.0745046	-0.487378	0.410025	-0.494192	0.034*	-0.170897	0.261677	-0.083277	0.855411	-0.252249	0.410025	-0.161754	0.501392	-0.195886	0.197189	1
P01024	Complement C3	3	1	-1.04513	0.0975417	0.138279	0.778273	-0.582689	0.040*	-0.0258456	0.866169	-0.584483	0.26722	0.16808	0.830571	-0.350636	0.184829	-0.0374497	0.807047	1
P0C0L4	Complement C4-A	3	1	-0.964187	0.0585969	0.173841	0.919279	-0.543332	0.018*	-0.100284	0.51218	-0.524302	0.270255	0.0669894	0.991016	-0.287423	0.222477	-0.0957342	0.531596	1
P0C0L4	Complement C4-A	1	0.8	-0.326944	0.424456	0.163806	0.182974	-0.137378	0.516492	0.0957205	0.562145	1.19347	0.101712	0.122656	0.032*	0.372198	0.0771631	0.306812	0.0574587	1
P0C0L4	Complement C4-A	5	1	-0.139886	0.743208	0.302235	0.580745	-0.133466	0.543037	0.0132525	0.931147	1.58979	0.073899	0.118059	0.200746	0.607123	0.002*	0.165887	0.27613	1
P0C0L4	Complement C4-A	4	1	0.196402	0.635041	0.320727	0.565366	0.039466	0.855804	0.067581	0.659145	2.01342	0.204441	0.062141	0.170329	0.588619	0.002*	0.193117	0.203723	1
P01031	Complement C5	1	1	-0.474771	0.331355	-0.496271	0.163284	-0.219612	0.288226	-0.147294	0.334269	3.19015	0.286749	-0.115317	0.676784	0.401073	0.045*	0.0174721	0.909303	1
P00450	Ceruloplasmin	2	1	-1.27543	0.0440025	-0.333187	0.423028	-0.365309	0.091896	-0.180128	0.236394	-0.408816	0.473801	-0.0175179	0.813044	-0.109903	0.589062	-0.0754269	0.622406	1
P00450	Ceruloplasmin	3	1	-0.719905	0.106473	-0.296623	0.580745	-0.20315	0.348013	-0.0668557	0.662583	-1.36014	0.0757585	-0.12463	0.337022	-0.434227	0.030*	-0.149667	0.326452	1
P00734	Prothrombin	3	1	-0.259907	0.561028	-0.260998	0.596312	-0.0810294	0.710376	-0.08024	0.600302	1.05968	0.0596231	0.0177127	0.282886	0.412837	0.040*	0.144854	0.342424	1
P02671	Fibrinogen alpha chain	7	1	0.3346	0.473224	-0.394074	0.192801	0.0531947	0.806598	-0.298411	0.046*	0.448487	0.227924	-0.118648	0.865865	0.24673	0.236749	-0.00962617	0.949959	1
P02671	Fibrinogen alpha chain	2	1	1.01777	0.086839	-0.121919	0.596312	0.318218	0.133164	-0.0846575	0.580323	0.895228	0.0553238	0.0984516	0.778273	0.465842	0.026*	0.101932	0.505234	1
P01860	Ig gamma-3 chain C region	2	1	-0.675066	0.13759	-0.744041	0.036*	-0.215223	0.301881	-0.177161	0.244332	-0.387222	0.374422	-0.357436	0.0902306	-0.164094	0.431047	-0.177688	0.242908	1
P19827	Inter-alpha-trypsin inhibitor heavy chain H1	1	1	0.413648	0.338219	0.0811226	0.848181	0.20946	0.345575	0.0940199	0.539004	0.955015	0.0546485	0.519405	0.234858	0.432967	0.035*	0.272697	0.0699316	1
P01768	Ig heavy chain V-III region CAM	4	0.8	1.04772	0.158985	0.0284866	0.830694	0.388362	0.0558786	0.0319574	0.855392	1.09556	0.148741	0.0641393	0.633113	0.399067	0.048*	0.090546	0.604955	1
P35542	Serum amyloid A-4 protein	9	0.8	-0.239744	0.708597	-0.401587	0.127927	-0.0444752	0.859285	-0.153973	0.356026	1.02635	0.0842561	-0.0531651	0.953747	0.482603	0.035*	0.107868	0.519175	1
P02787	Serotransferrin	8	1	-0.569018	0.196744	0.256003	0.865865	-0.230643	0.249354	0.0129887	0.932514	-1.42106	0.0529565	-0.202578	0.253342	-0.44607	0.025*	-0.16015	0.293308	1
