# Supplementary material for: Plasma Protein Biomarkers for the Prediction of CSF Amyloid and Tau and [18F]-Flutemetamol PET Scan Result
Source: Front Aging Neurosci. 2018 Dec 11;10:409. doi: 10.3389/fnagi.2018.00409 (PMC6297196; doi:10.3389/fnagi.2018.00409)
Supplement: Supplementary file 1 [file Data_Sheet_1.ZIP › supplementary tables JAD/Supplementary table 6 AL Baird.xlsx]

## Sheet: Table S6
Supplementary table 6. ELISA data: Associations of the proteins with CSF Aβ, Tau and pTau. Abbreviations: ELISA, enzyme-linked immunosorbent assay; Uniprot, universal protein resource; Aβ, amyloid-beta; pTau, phospho-tau. For regression the covariates: age, gender, apolipoprotein E ε4, sample storage duration and ELISA batch were included. *Statistically significant.
Uniprot ID	Protein Name	Association with CSF Aβ						Association with CSF Tau						Association with CSF pTau
		Linear Regression			Spearman's Rank Correlation			Linear Regression			Spearman's Rank Correlation			Linear Regression			Spearman's Rank Correlation
		β	P value	q value	Rho	P value	q value	β	P value	q value	Rho	P value	q value	β	P value	q value	Rho	P value	q value
P55056	Apolipoprotein C-IV	-101.867	0.008*	0.0639086	-0.30004	0.003*	0.0214846	35.8381	0.522303	0.636195	0.0410005	0.688534	0.918046	3.52669	0.472967	0.564683	0.0535464	0.600517	0.800689
Q15485	Ficolin-2	-55.1069	0.201417	0.537113	-0.183643	0.0688316	0.183551	60.5786	0.358965	0.636195	0.135286	0.181833	0.484888	6.54481	0.257272	0.434998	0.123635	0.222765	0.445529
P02675	Fibrinogen beta chain	-33.8469	0.425518	0.675586	-0.154788	0.126068	0.252136	93.8851	0.143962	0.636195	0.197098	0.0505339	0.404271	8.87002	0.107409	0.434998	0.226773	0.024*	0.191964
P02647	Apolipoprotein A-I	-69.6922	0.117665	0.470658	-0.0551373	0.587781	0.67175	56.2321	0.406429	0.636195	-0.00135785	0.989357	0.989357	3.94631	0.494097	0.564683	0.0080992	0.936584	0.993956
P06727	Apolipoprotein A-IV	-28.1452	0.489748	0.675586	-0.0916307	0.364568	0.500008	37.089	0.556671	0.636195	0.0977496	0.333281	0.557047	7.21613	0.174493	0.434998	0.157125	0.118474	0.315932
P04003	C4b-binding protein alpha chain	6.63466	0.877473	0.966345	-0.189501	0.061641	0.183551	11.2354	0.864025	0.864025	-0.0159338	0.876252	0.989357	-2.85167	0.611984	0.611984	0.000775162	0.993956	0.993956
P01860	Ig gamma-3 chain C region	-1.78657	0.966345	0.966345	-0.0234799	0.816632	0.816632	75.2864	0.248972	0.636195	0.0947978	0.348155	0.557047	6.07017	0.271874	0.434998	0.103497	0.3055	0.488799
P02787	Serotransferrin	31.7169	0.506689	0.675586	0.0962823	0.375006	0.500008	-93.2664	0.198829	0.636195	-0.173612	0.107801	0.431202	-8.77834	0.149405	0.434998	-0.181999	0.0915762	0.315932
